# Supplementary material for: Combined Analysis of Transcriptome and Metabolome Reveals the Heat Stress Resistance of Dongxiang Wild Rice at Seedling Stage
Source: Plants (Basel). 2025 Apr 11;14(8):1192. doi: 10.3390/plants14081192 (PMC12030080; doi:10.3390/plants14081192)
Supplement: Supplementary file 1 [file plants-14-01192-s001.zip]

Archive with 10 entries (9 files):
- Supplementary figures and tables/
- Supplementary figures and tables/.DS_Store
- __MACOSX/Supplementary figures and tables/._.DS_Store
- Supplementary figures and tables/Supplementary tables.xls
- __MACOSX/Supplementary figures and tables/._Supplementary tables.xls
- Supplementary figures and tables/Figure S3.jpg
- Supplementary figures and tables/Figure S2.jpg
- Supplementary figures and tables/Figure S1.jpg
- Supplementary figures and tables/Figure S5.jpg
- Supplementary figures and tables/Figure S4.jpg
