# Supplementary material for: Combined Analysis of Transcriptome and Metabolome Reveals the Heat Stress Resistance of Dongxiang Wild Rice at Seedling Stage
Source: Plants (Basel). 2025 Apr 11;14(8):1192. doi: 10.3390/plants14081192 (PMC12030080; doi:10.3390/plants14081192)
Supplement: Supplementary file 1 [file plants-14-01192-s001.zip › Supplementary figures and tables/Supplementary tables.xls]

## Sheet: Table S1
Table S1
Transcriptome sequencing data after statistical analysis
Samples	Clean reads	Clean bases	GC Content	%≥Q30
DY80-1	19901559	5955033610	0.5374	0.9438
DX80-2	22453405	6722468532	0.5264	0.9311
DX80-3	19547859	5845740838	0.5382	0.9446
DY80-CK1	21537665	6448412182	0.5473	0.9446
DX80-CK2	21706034	6495463872	0.5453	0.9428
DX80-CK3	19966738	5976870916	0.5517	0.9422
R974-1	20071289	6005645770	0.5368	0.9422
R974-2	19191662	5740533788	0.5454	0.9436
R974-3	20069881	6005369130	0.533	0.9464
R974-CK1	20236367	6056782506	0.5366	0.9425
R974-CK2	20573812	6156263442	0.5571	0.9379
R974-CK3	19940392	5955243918	0.5509	0.9424
Total	245196663	733,363,828,504
Note: (1)Samples: Sample name, CK represents no heat treatment, and Arabic numbers represent three
biological replications;
(2)Clean reads: Counts of clean PE reads;
(3)Clean bases: total base number of Clean Data;
(4)GC content: Percentage of G,C in clean data.
(5)≥Q30%: Percentage of bases with Q-score no less than Q30.

## Sheet: Table S2
Table S2
Statistics on data mapping
Sample	Total Reads	Mapped Reads	Uniq Mapped Reads	Multiple Map Reads	Reads Map to '+'	Reads Map to '-'
DY80-1	39803118	37,495,395 (94.20%)	36,353,928 (91.33%)	1,141,467 (2.87%)	19,793,657 (49.73%)	19,774,968 (49.68%)
DY80-2	44906810	42,326,786 (94.25%)	40,996,209 (91.29%)	1,330,577 (2.96%)	22,387,560 (49.85%)	22,364,130 (49.80%)
DY80-3	39095718	36,738,624 (93.97%)	35,615,365 (91.10%)	1,123,259 (2.87%)	19,440,357 (49.73%)	19,423,337 (49.68%)
DY80-CK1	43075330	40,736,225 (94.57%)	39,523,841 (91.76%)	1,212,384 (2.81%)	21,454,646 (49.81%)	21,444,404 (49.78%)
DY80-CK2	43412068	41,007,073 (94.46%)	39,925,121 (91.97%)	1,081,952 (2.49%)	21,451,061 (49.41%)	21,451,373 (49.41%)
DY80-CK3	39933476	37,800,554 (94.66%)	36,793,190 (92.14%)	1,007,364 (2.52%)	19,701,768 (49.34%)	19,688,310 (49.30%)
R974-1	40142578	37,428,092 (93.24%)	36,390,271 (90.65%)	1,037,821 (2.59%)	19,642,273 (48.93%)	19,616,988 (48.87%)
R974-2	38383324	35,882,895 (93.49%)	34,945,220 (91.04%)	937,675 (2.44%)	18,723,708 (48.78%)	18,720,122 (48.77%)
R974-3	40139762	37,437,125 (93.27%)	36,430,426 (90.76%)	1,006,699 (2.51%)	19,619,320 (48.88%)	19,601,647 (48.83%)
R974-CK1	40472734	37,811,213 (93.42%)	36,785,162 (90.89%)	1,026,051 (2.54%)	19,808,651 (48.94%)	19,799,354 (48.92%)
R974-CK2	41147624	38,652,509 (93.94%)	37,654,086 (91.51%)	998,423 (2.43%)	20,151,905 (48.97%)	20,155,068 (48.98%)
R974-CK3	39880784	37,190,851 (93.26%)	36,335,863 (91.11%)	854,988 (2.14%)	19,297,006 (48.39%)	19,295,981 (48.38%)
Note: Sample: sample ID in system, CK represents no heat treatment, and Arabic numbers represent three biological replications;
Total Reads: Counts of Clean Reads, counted as single end;
Mapped Reads: Counts of mapped reads and the proportion of that in clean data;
Uniq Mapped Reads: Counts of reads mapped to a unique position on reference genome and proportion of that in clean data;
Multiple Mapped Reads: Counts of reads mapped to multiple positions on reference genome and proportion of that in clean data;
Reads Map to '+': Counts of reads mapped to the sense chain and the proportion of that in clean data;
Reads Map to '-': Counts of reads mapped to antisense chain and proportion of that in clean data.

## Sheet: Table S3
Table S3
DEGs identified in DY80
Genes	DY80-CK3_Count	DY80-CK2_Count	DY80-CK1_Count	DY80-2_Count	DY80-1_Count	DY80-3_Count	DY80-CK3_FPKM	DY80-CK2_FPKM	DY80-CK1_FPKM	DY80-2_FPKM	DY80-1_FPKM	DY80-3_FPKM	FDR	log2FC	regulated
Os08g0307601	17	25	68	2124	280	1118	0.573101	0.786682	2.17978	68.6665	9.99813	41.073	9.70093e-08	4.58607	up
Os02g0817600	2224	3263	2200	1465	1005	1146	52.5914	71.758	48.5591	32.2924	24.3951	28.4677	5.15122e-13	-1.40667	down
Os05g0479700	49	94	62	238	208	214	0.672969	1.19201	0.786099	3.0274	2.93099	3.08347	0.00030624	1.39753	up
Os03g0195475	628	408	751	166	71	126	7.83232	4.70046	8.70151	1.90979	0.901834	1.63842	1.75379e-07	-2.69985	down
Os10g0131100	34	60	84	349	283	335	0.253798	0.410832	0.577075	2.3991	2.15347	2.61722	1.04978e-05	2.13276	up
Os08g0203600	3629	3744	5819	1155	2099	1692	29.7229	29.5801	42.8099	8.80708	17.0674	14.4678	0.000550009	-1.70838	down
Os02g0822000	2742	2489	3134	1547	1574	1681	34.0508	28.5579	36.1682	17.7017	19.9527	21.8708	0.000590245	-1.1326	down
Os02g0149600	11	37	61	218	198	159	0.120642	0.382647	0.646171	2.29871	2.32013	1.91138	0.0094135	2.10727	up
Os11g0256100	51	77	38	227	167	196	0.787288	1.09847	0.544828	3.25767	2.65304	3.21165	0.000825545	1.52156	up
Os03g0362200	818	620	1216	398	351	228	7.93626	5.55734	10.9573	3.56317	3.47526	2.31512	0.00027955	-1.80635	down
Os02g0181900	279	683	371	7020	1961	1894	2.41014	5.4573	2.9739	56.0472	17.3361	17.1877	8.25227e-06	2.67142	up
Os03g0257600	1972	1019	1581	133	316	112	26.8284	12.8003	19.954	1.6692	4.38095	1.59243	4.55527e-07	-3.35689	down
Os03g0634400	2166	1864	1209	159	326	394	39.6717	31.5435	20.5362	2.68052	6.08399	7.55763	5.82136e-07	-2.86898	down
NewGene_3274	4	15	13	151	55	46	0.030755	0.110785	0.098212	1.15644	0.456848	0.405549	0.00672697	2.63479	up
NewGene_2589	16	25	18	132	64	93	0.517708	0.773446	0.56618	4.1595	2.2083	3.32449	0.00124798	1.95684	up
Os01g0571300	34	81	52	488	355	398	0.621613	1.38348	0.897286	8.40851	6.78362	7.79305	1.18164e-12	2.60408	up
Os05g0557800	282	650	379	1937	946	1150	6.42518	13.7124	8.04348	40.9177	22.0743	27.5587	0.00113922	1.31083	up
Os04g0525900	4397	3113	3770	1935	1991	1645	66.7961	43.6927	53.1403	27.109	30.8985	26.204	0.000331419	-1.37187	down
Os05g0359000	157	228	215	615	516	569	2.21288	2.97559	2.82148	8.02046	7.44688	8.43296	2.8271e-06	1.19144	up
Os01g0764950	41	73	52	353	213	253	0.596489	0.995324	0.700587	4.81897	3.21769	3.91809	7.00656e-08	1.98436	up
Os04g0489600	565	129	175	80	62	71	9.096	1.8937	2.60197	1.18276	0.995986	1.16101	0.00535563	-2.47591	down
Os03g0843800	7450	6421	10163	628	624	762	210.448	167.605	266.389	16.359	17.9978	22.5676	2.92663e-29	-3.91175	down
Os03g0431100	2609	3777	2089	807	870	1381	112.015	149.896	83.2403	31.9538	38.1326	62.1767	3.26936e-05	-1.74853	down
Os10g0181333	1125	693	885	358	432	505	9.54173	5.43047	6.96195	2.80091	3.73596	4.48826	0.00575797	-1.40838	down
Os06g0696600	891	1049	524	162	189	177	23.0947	25.1376	12.5945	3.86143	4.98432	4.79178	7.71873e-10	-2.52326	down
Os11g0209000	2519	2116	2204	559	990	675	197.612	153.396	160.399	40.4054	79.3103	55.5465	2.43284e-05	-1.92938	down
Os12g0468500	17	4	3	189	109	182	0.151793	0.025715	0.019617	1.61001	1.02942	1.76615	9.74952e-05	3.88465	up
Os09g0467400	1995	1577	2157	1020	857	838	38.8131	28.381	39.0679	18.3499	17.0925	17.1458	2.12896e-05	-1.43438	down
Os06g0129100	567	201	472	30	90	49	10.7917	3.53114	8.32594	0.509957	1.74697	0.962763	7.87486e-05	-3.2135	down
Os03g0726200	3000	2231	4389	860	1131	1085	56.7594	38.9771	77.0488	15.0098	21.8742	21.5851	3.11878e-05	-1.97535	down
Os01g0658400	3621	2870	2595	1619	1679	1643	134.831	98.7317	89.6521	55.5895	63.8651	64.1382	0.000952367	-1.2208	down
Os06g0724700	65	117	89	429	172	324	0.948742	1.57612	1.19819	5.76648	2.55801	4.94863	0.00410094	1.43941	up
NewGene_3065	43	53	50	281	310	225	0.580956	0.47556	0.49894	2.82224	4.33965	2.86284	6.29484e-08	2.1732	up
Os10g0446600	2237	2608	2414	2066	1170	1343	21.1436	22.9348	21.2002	18.133	11.3322	13.3504	5.46908e-05	-1.01836	down
Os11g0118300	15189	6956	12751	1383	2354	2104	212.757	90.0243	165.732	17.8668	33.6803	30.9083	1.15259e-07	-2.92702	down
Os05g0299000	25	85	144	513	438	317	0.96292	3.02168	5.15709	18.3418	17.34	12.8883	0.00886058	2.02158	up
NewGene_9304	9	17	20	97	75	77	0.27345	0.518679	0.621269	2.98976	2.55161	2.68704	0.00116006	2.12488	up
Os03g0852300	210	257	138	753	379	705	4.06022	4.58803	2.47688	13.4605	7.50181	14.3339	0.00784393	1.26507	up
Os07g0572500	51	74	60	281	184	132	0.914261	1.22677	0.996423	4.66851	3.38739	2.49307	0.00527186	1.35243	up
Os07g0226200	112	124	128	607	607	276	5.34551	5.46226	5.63929	26.7122	29.5986	13.7782	0.000708094	1.70028	up
Os03g0242100	129	221	180	930	491	676	1.48781	2.35706	1.92624	9.89924	5.78993	8.17359	2.16555e-07	1.65769	up
Os02g0109100	692	1578	836	612	331	397	12.601	26.5478	14.1158	10.2704	6.15706	7.57367	6.80032e-05	-1.51279	down
Os12g0583500	4655	3323	3691	1710	1949	2028	43.7171	28.8263	32.3407	14.8725	18.7835	19.9626	0.0006542	-1.37912	down
NewGene_1551	1802	2779	2635	28799	4012	8078	19.6366	20.6456	19.4867	170.429	33.8882	61.6179	0.00464522	2.07955	up
Os11g0427500	3921	3648	3975	2480	2171	2141	68.8187	58.9616	64.8856	47.1968	41.2049	44.5404	2.68682e-05	-1.10725	down
Os04g0476600	4	17	22	349	88	53	0.044327	0.197015	0.250731	4.10872	1.13974	0.70794	0.00531569	3.12345	up
Os06g0610000	163	156	155	48	46	62	7.04404	6.23381	6.20362	1.88541	1.99457	2.80967	3.64945e-05	-1.93062	down
Os07g0693700	3438	2415	2597	1957	1656	1437	28.2324	18.3224	19.7817	14.8215	13.8928	12.3729	0.00449691	-1.11111	down
Os03g0597600	235	250	176	132	65	113	5.65115	5.55215	3.90825	2.90821	1.59364	2.84081	0.00223254	-1.44554	down
Os02g0127900	203	360	270	971	501	714	2.36464	3.87527	2.92032	10.4619	5.97314	8.74641	0.00180062	1.0689	up
NewGene_9541	1741	1659	2153	1008	938	1025	24.1786	21.2842	27.7517	12.9175	13.3079	14.9246	7.81689e-05	-1.23666	down
Os04g0683900	8374	6685	8433	3538	4070	4231	116.082	94.0492	105.712	40.6868	59.4658	50.5188	0.000367137	-1.32181	down
Os03g0603600	297	279	270	10	28	91	5.75262	4.99247	4.84167	0.174944	0.550852	1.83204	0.00258946	-2.9874	down
Os07g0690900	111	36	46	14	12	12	1.38085	0.414961	0.530583	0.157031	0.144409	0.148432	0.00482044	-2.76304	down
Os02g0670500	773	1014	574	406	308	424	24.7014	29.9657	17.0195	11.9588	10.0352	14.2088	6.4429e-05	-1.36552	down
Os03g0816600	33	94	74	303	266	215	0.331751	0.878107	0.689581	2.82451	2.74245	2.27357	0.00104548	1.68725	up
Os05g0487300	60	91	131	286	361	307	2.85075	4.2093	5.8549	12.7881	18.3179	15.5331	0.00607079	1.4656	up
Os08g0566900	485	501	244	114	141	213	16.6733	15.9046	7.7701	3.59297	4.93099	7.66772	0.00515333	-1.6933	down
Os03g0815100	826	549	387	10511	5971	3868	18.24	11.1997	7.9321	214.187	134.734	89.6161	2.43241e-09	3.11657	up
Os11g0143300	657	693	577	73	29	132	20.3954	19.9253	16.6337	2.06973	0.903393	4.28524	9.72393e-08	-3.37436	down
Os05g0560200	40	53	31	811	380	558	1.67431	2.04563	1.20469	31.7713	16.5001	24.8411	3.34644e-18	3.47238	up
Os05g0272800	216	804	358	235	134	185	3.58205	12.3364	5.50864	3.59156	2.26969	3.21201	0.00650558	-1.57221	down
Os10g0167600	609	675	698	2141	1679	2117	9.50379	9.74548	10.1167	30.8505	26.7976	34.6938	1.51228e-07	1.25234	up
Os10g0128502	188	235	123	16	31	32	8.24918	9.53721	4.97559	0.619536	1.35292	1.45087	1.00633e-06	-3.0612	down
Os02g0222100	163	193	151	101	43	80	2.12562	2.32214	1.82201	1.21003	0.57162	1.08609	0.0019247	-1.53158	down
Os12g0159000	554	221	328	35	73	115	17.7501	6.51848	9.72753	1.03325	2.3807	3.85359	0.00127032	-2.6533	down
Os01g0200300	58	215	85	926	911	846	1.14429	3.96677	1.56349	17.0686	18.5889	17.7346	1.36877e-07	2.67752	up
Os07g0549800	108	155	188	781	544	801	4.00483	5.3057	6.46631	26.7881	20.6412	31.2401	9.0119e-08	1.91638	up
Os01g0256500	2815	4604	11828	75906	56875	29706	99.8474	150.931	389.374	2484.51	2061.63	1105.49	4.40224e-05	2.72924	up
Os04g0462200	9	11	19	283	147	292	0.301028	0.350973	0.626223	9.72087	5.56735	11.398	1.76579e-10	3.86893	up
Os02g0678400	877	1601	554	460	299	474	17.3128	29.2194	10.1388	8.37915	6.02964	9.80164	0.00124161	-1.58405	down
Os07g0290800	181	187	228	501	640	717	4.82955	4.62638	5.66289	12.374	17.5209	20.146	0.00210062	1.33373	up
Os01g0284900	48	51	69	339	370	703	0.899873	0.882858	1.20347	5.8693	7.09983	13.8697	7.38414e-07	2.76803	up
Os01g0742100	180	393	301	1024	1187	1160	3.62258	7.29716	5.61765	19.026	24.4239	24.4937	3.30333e-06	1.68486	up
Os08g0375800	73	130	134	425	244	373	0.856296	1.42103	1.46864	4.65803	2.95503	4.64557	0.00234446	1.30937	up
Os06g0140200	175	222	132	1025	488	729	1.27378	1.49294	0.888538	6.88453	3.63138	5.56686	7.15252e-06	1.73597	up
Os07g0538200	434	114	86	73	30	15	5.43529	1.26061	0.97126	0.805362	0.366611	0.180014	0.00759347	-2.94161	down
Os06g0654900	6662	4630	6969	2657	3909	2469	337.963	217.01	328.005	124.318	202.573	131.369	0.00574145	-1.34933	down
Os09g0325700	159	164	251	857	1569	1316	3.20859	3.06373	4.71613	16.0332	32.5248	28.0004	1.47936e-06	2.41323	up
Os12g0478200	252	89	145	2113	784	825	13.5908	4.3372	6.76171	103.058	42.148	45.3412	0.000421036	2.46292	up
Os10g0541000	873	727	735	430	348	356	12.0069	9.23556	9.38044	5.45097	4.88498	5.13251	2.00414e-05	-1.39638	down
Os02g0655100	81	102	124	439	352	380	1.82401	2.13243	2.60519	9.16884	8.1473	9.03057	1.68e-06	1.60566	up
Os01g0783200	1136	1376	1518	5527	2559	2782	12.7604	14.2162	15.9001	62.5648	29.8414	33.0243	0.00447734	1.06012	up
Os10g0469700	310	261	239	148	110	113	4.95367	3.84814	3.53846	2.17994	1.78595	1.88182	0.000206916	-1.48496	down
Os01g0940700	473	567	124	90	15	20	10.4162	11.5462	2.52874	1.82221	0.335933	0.439502	0.000111566	-3.6448	down
Os12g0604000	534	502	558	227	109	224	5.66978	4.91621	5.4941	2.2172	1.17582	2.48719	1.39621e-05	-1.87078	down
Os09g0394500	10074	7849	14191	3659	6459	3683	132.711	95.5388	173.468	44.4653	86.9242	50.8901	0.00486962	-1.53402	down
Os01g0807900	1439	1799	1967	1065	1206	946	15.6491	18.1835	19.8521	11.004	14.0987	11.0735	0.00126159	-1.0024	down
Os01g0293200	196	382	418	1351	828	912	1.25924	2.26984	2.49316	8.02078	5.44774	6.155	0.000743427	1.3133	up
Os02g0625000	4228	3263	3572	2537	2046	1866	46.1143	32.8777	36.1497	25.5133	22.7915	21.3227	0.000736539	-1.14238	down
Os10g0502400	32154	25134	32588	4184	11174	9035	480.075	353.178	455.19	67.2562	170.182	141.864	0.000164708	-2.17281	down
Os01g0143900	355	417	403	57	68	125	16.4399	17.8308	17.3095	2.42615	3.20225	6.05216	1.00446e-06	-2.5262	down
Os06g0560000	646	559	779	143	156	247	9.95483	7.96565	11.1451	1.978	2.37724	3.93523	4.05184e-06	-2.18457	down
Os03g0837800	33	61	41	172	126	171	0.877244	1.48459	1.00223	4.22074	3.41593	4.76959	0.00105813	1.49939	up
Os07g0619400	1643	358	804	31	45	85	64.1916	12.897	29.1464	1.11691	1.78916	3.47281	4.36299e-08	-4.51669	down
Os03g0606600	854	472	312	171	269	130	17.5193	8.95021	5.93282	3.23801	5.62906	2.79289	0.00993372	-1.87807	down
Os12g0438600	11701	9165	14647	4874	4768	4694	124.648	90.2171	144.782	47.8957	51.8856	52.4493	5.32837e-06	-1.65529	down
Os09g0109600	15	14	41	1873	833	771	0.700288	0.569493	1.76183	81.671	40.2313	38.2231	6.46073e-18	5.23721	up
Os04g0453400	503	829	693	409	231	303	7.61998	11.6691	9.87545	5.73351	3.69048	4.82407	3.97118e-07	-1.42675	down
Os08g0530300	691	297	361	36	68	83	8.69383	3.44902	4.21002	0.41568	0.865629	1.09228	7.25112e-06	-3.20228	down
Os08g0494375	9	22	21	150	146	63	0.474743	1.09768	1.05055	7.59631	8.19705	3.61251	0.00105072	2.49306	up
Os05g0296750	99	125	150	13101	4190	2753	4.52035	5.29306	6.34914	554.046	196.241	132.357	3.6258e-21	5.33016	up
Os03g0356498	14	47	3	577	248	147	0.349765	1.13947	0.067511	14.1596	6.73481	4.09394	0.000631238	3.64007	up
Os10g0396300	263	477	210	53	48	108	6.67461	11.2047	4.94303	1.23049	1.24159	2.8605	6.02469e-05	-2.44476	down
Os12g0577600	925	643	547	259	334	383	9.62967	6.19044	5.2881	2.48056	3.55221	4.18227	0.00625539	-1.45135	down
Os01g0910500	6391	4936	7951	783	2248	1199	122.081	87.1212	140.934	13.7892	43.8734	24.0253	5.27746e-05	-2.47826	down
Os10g0559200	760	799	667	326	400	520	17.8993	17.3827	14.5792	7.07359	9.61455	12.8385	0.00806885	-1.14084	down
Os04g0677100	2	33	29	261	131	167	0.037448	0.576742	0.508721	4.58247	2.54529	3.32646	0.00611169	2.85754	up
Os03g0141200	4721	1848	2466	14164	12130	9908	65.3545	23.6378	31.6717	180.901	171.561	143.864	0.00732559	1.59105	up
Os03g0626700	109	237	139	919	1132	691	1.6251	3.26593	1.9199	12.6451	17.2466	10.8089	6.11931e-08	2.23839	up
Os05g0105050	643	169	302	11	46	67	27.9985	6.77297	12.1993	0.406832	2.03742	3.04211	0.0005786	-3.5201	down
Os10g0394700	485	267	558	28	62	50	21.4103	10.8792	22.8757	1.12764	2.77077	2.30614	5.1823e-08	-3.55162	down
Os07g0484700	4681	2385	2946	1254	939	777	57.4755	27.0586	33.5609	14.1993	11.7725	10.005	6.56515e-06	-2.15593	down
Os02g0463401	12	15	13	522	252	229	0.613867	0.744514	0.625589	26.0922	13.9395	12.9748	1.22809e-16	4.28328	up
Os05g0512200	3579	2017	3188	772	890	903	61.3141	31.9249	50.6675	12.1886	15.5662	16.2245	3.09825e-06	-2.1332	down
Os06g0116800	1274	1716	1611	6466	4288	3998	21.8586	27.3002	25.6605	102.951	75.5672	72.2457	6.34729e-10	1.34331	up
Os04g0223300	44	138	76	1879	160	312	1.16834	3.4165	1.89473	46.689	4.37972	8.81575	0.00662547	2.78832	up
Os07g0664600	231	155	173	73	15	10	7.02764	3.91938	4.71271	2.34305	0.670064	0.256968	0.00146996	-2.99357	down
Os02g0599151	116	110	139	715	479	445	1.49094	1.31436	1.67048	8.54272	6.33624	6.04201	2.98404e-07	1.80677	up
Os03g0431200	2496	2016	1799	780	866	752	46.7685	34.9095	31.2699	13.4685	16.5676	14.7678	1.68954e-06	-1.73424	down
Os07g0553633	166	232	142	105	79	116	1.71044	2.21146	1.36102	0.996525	0.827294	1.2476	0.00817348	-1.15584	down
NewGene_8031	22	0	12	1591	813	1208	0.146615	0	0.07601	11.5988	5.72934	9.98683	2.77581e-09	6.24369	up
Os01g0283500	307	391	310	1651	796	747	6.29176	7.30953	5.87704	30.8032	16.684	15.7764	0.000812555	1.29919	up
Os03g0407050	1470	1425	994	883	749	690	18.2667	16.3627	11.4626	10.1243	9.50203	8.98929	0.00139844	-1.08488	down
Os02g0673500	1694	727	616	536	283	387	17.7029	7.01443	5.96627	5.15928	3.01362	4.23434	0.00864954	-1.76498	down
Os03g0158600	33	54	39	208	94	134	1.48232	2.28445	1.63072	8.84207	4.42771	6.45625	0.00677764	1.4528	up
Os11g0550500	342	426	378	147	152	59	2.98172	3.42936	3.05796	1.18187	1.35526	0.53138	0.000131629	-2.00244	down
Os03g0400800	1589	795	444	9	30	193	20.0537	9.26889	5.20183	0.093279	0.385543	2.54715	0.00151474	-3.93018	down
Os05g0538250	35	62	38	169	145	113	0.624685	1.03291	0.620277	2.79768	2.66251	2.12264	0.00533321	1.36132	up
Os09g0115900	173	53	132	830	539	962	4.26525	1.17515	3.01888	18.9944	13.6439	25.0299	0.00106079	2.28965	up
Os07g0484800	319	51	140	0	0	0	11.2997	1.65489	4.57337	0	0	0	4.1326e-09	-10.2996	down
Os03g0297600	2808	813	498	421	171	226	68.3503	18.2873	11.2331	9.43466	4.24926	5.76774	0.00122726	-2.82052	down
Os01g0769900	1359	3532	2846	9373	9340	9950	13.578	32.6081	26.382	86.4081	95.3517	104.29	1.87882e-05	1.62807	up
Os04g0671200	1394	1290	1158	6184	3304	3279	19.3193	16.5229	14.9051	79.031	46.9692	47.6705	0.000102502	1.3526	up
Os01g0286100	1345	1774	2106	914	1130	833	15.2845	18.6239	22.209	9.58195	13.1096	9.91855	0.00142173	-1.1617	down
Os08g0176100	1329	903	1267	486	721	580	29.6168	18.5963	26.2114	9.99016	16.4093	13.5414	0.00940225	-1.30188	down
NewGene_5542	6779	2249	4098	343	1011	677	18.6984	6.03892	10.7797	0.985294	2.74158	1.88281	4.33942e-05	-3.03747	down
Os01g0600900	596058	437007	474905	33139	142018	117416	14496.1	9782.37	10675.1	756.786	3527.41	3031.39	0.000180143	-2.64451	down
Os09g0267300	68	92	91	364	228	223	0.568693	0.716455	0.710756	2.84175	1.96781	1.9738	0.000230845	1.35909	up
Os02g0575700	1288	1079	792	687	450	550	13.9625	10.8049	7.96262	6.86884	4.98516	6.24782	0.00129335	-1.26981	down
Os01g0889900	856	941	740	188	288	471	8.74499	8.88639	7.01403	1.76564	2.99809	5.04648	0.00224809	-1.70603	down
Os03g0688200	829	1024	803	3153	1690	2068	14.2009	16.2078	12.7559	49.8211	29.5703	37.1506	0.000175838	1.02949	up
Os12g0581900	880	572	654	82	186	187	26.3312	15.8197	18.1678	2.25423	5.66274	5.84986	4.3561e-05	-2.52344	down
Os08g0347200	685	576	535	2128	1405	1466	13.8264	10.7256	10.01	39.6114	28.9586	31.0352	0.00104988	1.10864	up
Os01g0188100	497	869	590	2136	1569	2053	10.2863	16.6179	11.3256	40.8115	33.1891	44.5935	2.43323e-07	1.25952	up
Os04g0644600	7281	4523	5656	1119	1539	1289	129.004	74.0065	92.9732	18.2835	27.8485	23.9369	1.26322e-08	-2.48901	down
Os09g0360900	418	566	719	2100	1642	1382	3.35341	4.1965	5.35415	15.5565	13.4683	11.6357	0.000144626	1.25812	up
Os02g0555600	522	348	366	263	136	144	6.50517	3.9956	4.32567	2.99032	1.76018	1.82215	0.00156008	-1.59071	down
Os07g0489800	270	671	794	3066	2408	4152	8.32435	19.117	22.7294	87.3097	75.9622	134.463	1.12577e-05	2.19263	up
Os02g0153200	507	582	603	407	237	316	4.26437	4.52635	4.70677	3.16023	2.03522	2.78857	7.69967e-05	-1.16544	down
Os06g0472600	28	25	15	153	108	212	0.244049	0.201158	0.115486	1.22602	0.960634	1.93421	0.000176264	2.46464	up
Os06g0272700	62	75	160	365	784	464	1.38342	1.56236	3.36323	7.61642	18.1513	11.0316	0.00223897	2.16078	up
Os11g0438700	1477	1714	2108	814	821	484	19.6346	21.879	26.2275	11.0727	10.4412	6.51391	8.56752e-06	-1.65005	down
Os02g0736700	11	2	3	124	75	63	0.800534	0.077218	0.18041	8.57287	5.73258	4.94842	0.00108175	3.58183	up
Os04g0518400	201	168	2079	66	76	66	2.24408	1.73578	21.6112	0.67383	0.862547	0.775055	0.000490608	-3.89292	down
Os01g0855600	1238	454	700	167	26	22	18.9085	6.40168	9.92017	2.35289	0.402489	0.343242	1.81547e-05	-4.01632	down
Os06g0559900	48	143	101	17	27	32	0.699111	1.96335	1.38288	0.225084	0.407605	0.49517	0.004403	-2.16938	down
Os06g0230100	85	893	2461	152	179	137	1.30203	12.688	35.1133	2.15114	2.80924	2.20627	0.00472202	-3.15344	down
Os07g0259400	7	24	28	95	95	114	0.102906	0.365838	0.443977	1.49421	1.65664	2.03523	0.00866469	2.09823	up
Os07g0633200	634	740	710	4126	3036	2198	18.376	19.4198	18.9093	110.483	89.601	66.8736	1.32005e-10	1.8218	up
Os10g0390500	1310	2096	1538	4161	4775	4215	20.7703	30.7128	22.6265	60.865	77.3583	70.1001	2.37965e-05	1.12874	up
Os09g0278000	0	10	4	137	88	119	0	0.43072	0.169408	6.46907	4.59527	6.37021	3.84677e-05	4.39231	up
Os06g0263801	2532	1984	3785	217	937	697	39.3027	28.4565	54.5093	3.09838	14.8463	11.3386	0.00125139	-2.43823	down
Os01g0872000	61	108	70	441	362	533	0.969239	1.57984	1.02343	6.46087	5.87311	8.89066	2.98323e-09	2.19506	up
Os06g0216800	275	516	346	1318	1025	924	4.80055	8.33637	5.61168	21.2827	18.3343	16.9591	4.9061e-06	1.2233	up
Os04g0521700	37	87	35	297	265	206	1.02991	2.25038	0.899416	7.68538	7.59989	6.07929	0.000113548	2.0014	up
Os10g0181200	11434	9064	11457	5004	6662	6655	97.3683	71.3417	90.5203	39.2767	57.9033	59.4113	0.0074507	-1.12763	down
Os07g0188233	2518	1204	1899	518	841	852	23.841	10.5282	16.6815	4.51707	8.12865	8.45497	0.00511345	-1.69438	down
Os06g0181300	48	74	41	257	114	209	0.86391	1.24324	0.67871	4.31488	2.11986	3.99602	0.00628957	1.501	up
Os08g0113501	170	125	182	50	62	47	8.67529	5.86864	8.62979	2.33834	3.22586	2.50685	0.000560973	-1.92546	down
Os06g0605900	2986	2352	1747	1776	1222	1293	31.6111	22.6182	17.1624	18.0102	13.2559	13.9874	0.00756535	-1.09415	down
Os06g0151800	10	5	10	143	100	60	0.134968	0.058064	0.13242	1.93084	1.48474	0.92245	8.08257e-05	3.20782	up
Os01g0930400	350	55	169	34	30	53	3.71915	0.531611	1.65979	0.324811	0.324478	0.587257	0.0072167	-2.72675	down
Os02g0690000	191	207	300	1391	663	1292	9.95193	9.97606	14.5418	67.0824	35.3847	70.8852	1.52466e-05	1.9042	up
Os03g0582900	209	258	236	167	118	156	10.1705	11.4229	10.6251	7.31094	5.73601	7.74795	0.00200457	-1.00051	down
Os02g0744900	65186	57314	82303	20494	41584	33287	1018.5	827.468	1193.2	295.391	663.797	545.499	0.00766434	-1.39935	down
Os05g0509050	50	47	100	0	8	6	4.53597	3.94369	8.54539	0	0.718331	0.531934	0.00370583	-4.06394	down
Os08g0425200	864	814	1859	4096	4813	3845	25.8702	22.5343	51.6867	113.231	147.345	120.848	0.00427452	1.52277	up
NewGene_5118	193	363	284	998	587	969	1.70129	3.5343	2.5502	7.65287	5.55533	8.89224	0.00024045	1.29885	up
Os04g0680800	187	286	425	849	802	880	4.37866	6.21701	9.25963	18.4248	19.2569	21.6975	0.00975917	1.18789	up
Os03g0730500	759	6047	2533	604	335	539	11.2095	81.7874	33.8055	8.14261	5.06253	8.30057	3.88843e-05	-2.87938	down
Os05g0215300	226	215	347	954	2958	1221	4.00653	3.52708	5.71409	15.6257	53.6712	22.7362	0.00037529	2.43041	up
Os05g0374200	1089	402	800	102	77	143	16.9394	5.76602	11.5385	1.45519	1.2229	2.32519	2.8168e-07	-3.22748	down
NewGene_1147	226	476	359	61	74	31	8.13262	15.8376	11.9868	2.02163	2.72597	1.16326	1.288e-08	-2.9512	down
Os06g0573600	8295	12020	13323	4488	5055	8285	86.3758	118.316	131.831	44.1349	54.9372	93.2256	0.00826651	-1.20046	down
Os03g0792800	203	220	154	596	380	613	3.25114	3.26264	2.2841	8.832	6.22944	10.327	0.00482044	1.12532	up
NewGene_3395	304	351	527	1788	2673	929	9.41296	9.71809	14.6649	49.4933	81.9921	29.2631	0.00150334	1.88235	up
NewGene_939	68	80	100	373	318	356	0.493213	0.534875	0.678407	2.51539	2.37772	2.73004	9.01039e-07	1.75355	up
NewGene_6308	9	3	0	41	75	168	0.182392	0.040421	0	0.826377	1.65533	3.84832	0.00643844	4.2065	up
Os02g0773500	681	1124	1618	3299	3988	3916	26.7377	40.7792	58.9521	119.556	160.036	161.346	0.00175638	1.42249	up
Os05g0271300	87	162	87	486	467	479	2.57637	4.4667	2.40518	13.4	14.284	15.0109	2.57457e-07	1.81244	up
Os01g0729900	5132	3914	5445	2073	2968	2361	66.9277	45.2781	66.2213	24.4298	38.7011	30.3527	0.00339664	-1.29584	down
Os04g0459700	149	366	224	1012	523	835	3.44772	7.80141	4.79883	21.5221	12.3243	20.2118	0.00119485	1.3867	up
Os02g0179500	87	144	91	350	250	318	2.29396	3.51674	2.21869	8.52539	6.72898	8.81789	0.000441917	1.20637	up
Os02g0170100	1456	1339	484	464	492	351	47.0915	40.5945	14.3936	14.0517	16.4452	11.9526	0.00636239	-1.65954	down
Os05g0453500	207	473	192	1899	841	946	2.21724	4.68739	1.90384	18.7988	9.21794	10.6485	0.000324397	1.76625	up
Os02g0517900	307	193	127	22	56	4	3.29201	1.9112	1.25821	0.21553	0.607364	0.035576	0.00450306	-3.2564	down
Os04g0688100	6678	1222	962	345	95	71	128.435	21.7153	17.1619	6.11506	1.84946	1.42264	3.30731e-06	-4.68038	down
Os02g0203000	211	176	137	829	427	1045	8.92976	6.88623	5.37928	32.5036	18.5363	46.542	0.00101778	1.77674	up
Os02g0824500	8	42	0	432	166	228	0.207206	1.11018	0	11.6537	4.95934	6.98121	0.00818652	3.81881	up
Os03g0583800	19043	10977	18022	3181	5195	3944	419.339	223.354	368.243	64.6222	116.877	91.091	3.97082e-06	-2.30104	down
Os11g0184900	720	430	456	3796	6870	2333	11.2091	6.05699	6.45024	53.6731	108.199	38.2212	1.60255e-05	2.67843	up
Os12g0117300	32	51	45	156	219	207	0.717085	1.04068	0.9362	3.2345	5.01825	4.87937	0.000177899	1.91021	up
Os03g0731050	364	334	333	1406	718	720	8.00464	6.79763	6.79471	28.5748	16.151	16.6285	0.00772633	1.08072	up
Os05g0562200	3749	4771	4942	19610	10517	10831	77.1948	90.7701	94.4225	372.531	221.243	233.93	1.6272e-05	1.24823	up
Os01g0155800	24	0	23	237	2438	1445	0.970901	0	0.870542	9.08718	103.519	62.973	1.27551e-05	6.11261	up
NewGene_3790	276	414	525	144	199	66	0.883959	1.23011	1.65096	0.898057	1.39149	0.829412	0.00367067	-1.86756	down
Os10g0567400	30805	19186	29079	6787	13218	11443	408.349	235.173	357.204	84.0939	181.758	162.348	0.00291061	-1.65176	down
Os05g0454500	4458	2643	5346	522	922	803	137.938	75.5652	153.483	14.8941	29.1402	26.0305	1.52706e-07	-2.79809	down
Os04g0353600	19	2546	104	4	7	65	0.295061	38.3014	1.5707	0.05149	0.099866	1.09475	0.00379428	-5.16394	down
Os01g0715400	701	1504	1991	5785	4194	3128	5.10729	9.78697	13.5633	39.368	31.0503	24.4741	0.00784652	1.32592	up
Os02g0126500	83	120	121	428	242	324	1.03143	1.38918	1.40405	4.94306	3.10111	4.25802	0.00045738	1.28191	up
Os05g0155400	863	672	710	91	285	148	21.755	15.6379	16.6043	2.11054	7.33334	3.89538	0.000349848	-2.38617	down
Os01g0692000	41	58	86	456	257	212	1.10983	1.45451	2.17457	11.4611	7.14154	6.06489	0.000288858	1.9647	up
Os08g0137600	379	337	375	92	133	84	11.1079	9.12837	10.177	2.46789	3.97119	2.56168	3.43165e-06	-2.1399	down
Os09g0309500	2392	1475	1544	488	902	542	62.4243	35.5684	37.3953	11.7299	24.0457	14.8321	0.00136492	-1.81681	down
Os08g0412200	1358	1966	1658	9196	3047	4405	39.4875	52.815	44.7438	246.738	90.5359	134.352	0.00185198	1.36769	up
Os01g0368900	2169	2446	3013	188	733	134	80.8643	84.2415	104.215	6.4354	27.8878	5.22395	0.000116341	-3.10431	down
Os09g0526600	1242	1067	766	6767	4704	2176	21.9303	17.6368	12.9097	108.994	91.2004	39.3948	0.000996557	1.76831	up
Os06g0216400	12	12	26	89	116	127	0.16789	0.158138	0.338562	1.18414	1.71003	1.9254	0.00143763	2.42242	up
Os06g0646100	1564	755	1534	155	528	248	67.1618	29.9602	61.1215	6.11901	23.1514	11.1611	0.00214473	-2.36141	down
Os02g0592300	292	506	392	1566	1010	1035	2.41757	3.87259	3.01398	11.9809	8.551	8.99527	3.49222e-07	1.28323	up
Os01g0725800	5789	4877	5817	3215	3035	3311	48.2562	37.562	44.9969	24.7208	25.8417	28.944	0.000417476	-1.1274	down
Os04g0457800	2624	1983	1719	1502	1028	950	35.4663	24.2191	21.1033	19.0061	14.058	13.7585	0.00174704	-1.24017	down
Os04g0352400	41	221	191	96460	37672	25454	0.529027	2.69748	2.34075	1176.12	508.688	352.862	1.0716e-36	8.13816	up
Os05g0244500	1404	1953	1257	770	522	628	22.1193	28.4602	18.4647	11.2153	8.40868	10.3625	5.61596e-12	-1.58618	down
Os12g0493900	8	3	5	425	274	670	0.11112	0.038421	0.063552	5.56822	3.96551	9.98273	1.432e-17	6.06033	up
Os08g0524800	1001	1281	975	735	502	648	15.9879	18.8944	14.4471	10.8219	8.17713	10.8455	4.90934e-07	-1.11578	down
Os03g0195500	558	323	581	104	36	149	11.1428	5.94514	10.7638	1.91339	0.716625	3.11189	0.000147052	-2.72664	down
Os03g0760000	5	0	5	195	77	51	0.079622	0	0.069278	3.16047	1.37136	0.935429	0.000492264	4.52652	up
Os07g0617100	466	688	718	111	151	344	20.4134	27.8187	29.1582	4.45128	6.74159	15.7765	0.00398018	-1.89476	down
Os11g0195600	2446	1641	2476	708	281	349	39.2365	24.3281	36.8504	10.4722	4.59867	5.86475	5.02765e-09	-2.71391	down
Os09g0555450	27	54	36	122	155	117	2.24481	4.16199	2.76973	9.36116	13.2029	10.2014	0.00866489	1.48425	up
Os08g0464000	971	1584	933	7169	3046	3094	20.8686	31.9395	18.6231	144.466	67.7483	69.9459	0.000107991	1.58101	up
Os02g0735200	11609	12283	8694	3645	4700	4736	213.759	208.69	148.093	62.2554	88.4181	91.8762	4.217e-06	-1.62	down
Os07g0163900	24	82	70	259	214	280	0.341927	1.07335	0.919249	3.40459	3.11547	4.18389	0.00215684	1.83335	up
Os01g0833800	1462	2635	1384	1529	937	737	20.6779	34.6625	17.3792	20.7837	13.0396	11.2419	0.00546905	-1.0935	down
Os02g0679200	50	54	52	236	134	151	0.91895	0.917002	0.881695	3.99356	2.51555	2.897	0.00197723	1.3841	up
Os01g0975300	7656	3067	4644	1714	1341	751	141.158	52.2567	79.4472	29.1491	25.2556	14.5324	4.03527e-05	-2.43656	down
Os06g0220000	1086	630	746	18	105	39	32.2359	17.2608	20.548	0.492702	3.1825	1.20495	3.07537e-07	-4.21301	down
Os01g0117100	409	478	637	134	194	181	7.95853	8.58651	11.5014	2.39842	3.85636	3.69483	2.67762e-05	-1.87929	down
Os08g0175300	184	438	274	2620	1340	1373	1.38446	3.06076	1.91864	18.2798	10.3519	10.8921	2.83954e-09	2.26094	up
Os07g0192000	349	298	493	1955	2476	1569	5.73095	4.52164	7.50861	29.629	41.5594	27.0422	2.81705e-06	2.06588	up
Os03g0265600	2579	2982	3317	13936	10442	5832	51.2416	54.7638	61.1626	255.524	212.02	121.576	0.000360799	1.41489	up
NewGene_4777	11	31	32	105	143	147	0.193892	0.55327	0.569755	1.87312	2.82135	2.97778	0.00225698	2.16327	up
Os03g0225100	1010	1044	1228	329	388	458	21.7354	20.7786	24.5344	6.53329	8.51862	10.3416	7.11724e-07	-1.79353	down
NewGene_7148	15	17	14	884	67	270	0.227116	0.242459	0.207429	13.3107	1.11175	4.62178	9.14039e-06	4.28041	up
Os03g0723400	5	0	6	896	185	218	0.12064	0	0.159164	24.9219	5.69041	6.89575	7.01968e-09	6.372	up
Os06g0678700	75	133	144	449	254	344	1.07716	1.94121	1.93649	6.07258	3.91004	5.41406	0.00394006	1.24722	up
Os01g0822800	613	279	825	2167	1981	3011	13.5283	5.6794	16.9047	44.1574	44.7012	69.7494	0.00808959	1.69052	up
Os11g0158300	26	40	24	248	183	146	0.262439	0.37863	0.227633	2.37383	1.94188	1.58552	2.31311e-07	2.36097	up
Os02g0583000	185	362	467	40	114	41	5.746	10.4094	13.4971	1.14332	3.61822	1.31779	0.000665599	-2.61705	down
Os03g0403100	773	1261	962	3686	1720	2359	5.57532	8.41148	6.44137	24.5497	12.6857	17.8622	0.00143033	1.03637	up
Os06g0216300	39	95	107	229	505	808	0.722909	1.64878	1.85066	3.96591	9.69395	15.9314	0.00142843	2.44993	up
Os06g0106500	125	165	204	539	564	424	1.33754	1.63714	2.03026	5.35465	6.19884	4.78893	0.000763337	1.31557	up
Os06g0142700	251	562	178	175	97	116	8.07774	16.7111	5.31756	5.18303	3.18755	3.89826	0.00439123	-1.6418	down
Os08g0326900	296	253	335	1443	856	553	3.76295	2.97945	3.96416	17.0588	11.1226	7.37976	0.00960459	1.30125	up
Os03g0162500	1570	2289	1713	168	393	264	32.3862	43.6312	32.7992	3.19453	8.26694	5.70332	2.97606e-10	-3.00704	down
Os02g0694700	6	4	2	102	37	47	0.089258	0.049722	0.019477	1.40352	0.557871	0.725274	0.000662018	3.54708	up
Os11g0465200	2669	2789	4169	447	1256	776	42.9068	41.4168	62.168	6.63067	20.9167	13.2816	0.000198018	-2.22885	down
Os11g0105350	9	17	22	116	61	156	0.2767	0.462118	0.610298	3.27455	1.91519	5.01487	0.00155939	2.48393	up
Os01g0898800	1331	879	1314	309	332	412	47.507	28.976	43.504	10.1579	12.1001	15.3962	2.51862e-06	-2.08988	down
NewGene_8721	12	18	38	141	114	115	0.364513	0.515703	1.11393	4.11089	3.69562	3.81163	0.00417023	2.11697	up
Os03g0188100	37	18	158	639	860	334	0.549243	0.240413	2.18739	8.83104	13.1601	5.23751	0.00831531	2.75625	up
Os12g0580900	132	87	115	56	44	42	2.15923	1.31809	1.74991	0.847005	0.726501	0.710772	0.00625539	-1.60682	down
Os03g0824400	327	435	319	232	215	220	8.26589	10.1861	7.48688	5.4081	5.54295	5.83957	0.000342543	-1.00536	down
Os06g0672700	245	228	197	1029	664	463	2.55144	2.1877	1.90059	9.88889	7.06694	5.05709	0.00274934	1.31421	up
Os01g0678000	1225	378	573	140	208	165	12.9389	3.68329	5.61163	1.36264	2.23594	1.82337	0.000654819	-2.47345	down
Os11g0191400	9587	5614	11313	2347	3138	2511	88.1148	48.5186	96.815	19.9131	29.219	24.3099	2.30247e-05	-2.07633	down
Os03g0767900	264	293	333	1293	858	663	5.28503	5.4089	6.17378	23.8812	17.5445	13.9188	0.000245941	1.30418	up
Os02g0530100	488	1282	588	470	253	177	18.0146	44.0524	20.3299	15.5119	9.59558	6.51684	0.00166555	-1.69226	down
Os05g0111100	104	140	106	416	217	317	5.22721	6.51341	4.96234	19.3535	11.1737	16.7696	0.00401625	1.10165	up
Os08g0500300	1027	1703	1222	820	559	663	14.2008	21.7589	15.6706	10.4571	7.88916	9.60787	1.93009e-09	-1.26304	down
Os05g0307200	195	261	206	735	523	435	2.40086	2.97037	2.35097	8.36938	6.596	5.62624	0.000685258	1.02209	up
NewGene_1394	10	22	60	3894	269	851	0.060614	0.081321	0.505089	35.5696	2.02577	6.98087	3.5082e-07	5.31061	up
Os01g0928000	386	691	499	259	185	233	7.57586	12.5239	9.0776	4.67989	3.69576	4.79707	2.42664e-08	-1.51984	down
Os02g0119800	2000	1699	1774	1256	919	1144	31.2811	23.7624	24.9904	17.5399	14.6836	18.2397	0.000630724	-1.07709	down
Os03g0776900	132	118	226	967	905	1021	5.43293	4.49326	8.67815	36.9755	38.304	44.3904	2.63839e-07	2.26634	up
Os10g0400200	133	179	171	588	392	512	2.14406	2.673	2.56286	8.77142	6.48107	8.68172	3.09825e-06	1.29986	up
Os02g0622500	504	688	681	5239	3079	2084	6.03675	7.61683	7.56743	57.9505	37.7165	26.2057	1.13568e-08	2.11792	up
Os04g0394766	573	531	1082	18	18	18	15.0823	12.9039	26.4144	0.414782	0.478717	0.470855	1.82869e-29	-5.6787	down
Os10g0118800	53	26	20	364	208	278	2.52838	1.1156	0.847828	16.0539	10.1374	13.94	5.5089e-05	2.69418	up
Os04g0322100	263	36	57	12	4	2	6.83671	0.858393	1.35914	0.275284	0.079799	0.02768	0.000174733	-4.85401	down
Os04g0451200	1070	504	798	305	222	291	17.815	7.80204	12.3962	4.63745	3.85469	5.03567	0.000277909	-1.93123	down
Os06g0642500	400	427	565	1424	1539	1048	5.45278	5.36471	7.11964	18.1125	21.3632	15.0502	0.00168997	1.20131	up
NewGene_6765	36	37	39	133	98	143	0.521914	0.500657	0.525674	1.79876	1.46272	2.19376	0.00691563	1.4067	up
Os01g0116900	402	402	582	282	273	172	7.41274	6.85279	9.94717	4.79408	5.13016	3.31689	0.00527945	-1.27108	down
Os07g0599600	37	56	15	285	132	351	0.980855	1.37977	0.350226	6.98847	3.58428	9.80575	0.00081401	2.52412	up
Os07g0659400	1716	1011	970	414	610	509	57.7734	31.4455	30.2896	12.8482	20.9726	17.9671	0.00338827	-1.61523	down
Os08g0384100	1734	1778	2112	9864	6907	6002	33.7214	31.9513	38.1262	177.039	137.286	122.467	1.10016e-09	1.66185	up
Os07g0134000	6748	5488	6553	1064	1330	1547	106.34	82.0731	99.9149	17.2776	21.78	26.5388	4.80969e-12	-2.57793	down
Os07g0486700	45	190	110	14	5	33	0.853823	3.38758	1.97036	0.24692	0.081418	0.657489	0.00530823	-2.96135	down
Os04g0111225	557	550	569	184	288	184	26.6695	24.3458	25.2975	8.10887	14.07	9.21683	0.00021259	-1.65923	down
Os01g0727800	467	543	539	134	105	98	10.2116	10.9592	10.9271	2.68769	2.34518	2.23233	3.96047e-23	-2.53483	down
Os03g0750100	358	987	783	8754	4518	5311	9.61736	24.5038	19.5311	217.183	124.114	149.8	5.7204e-13	2.82111	up
Os09g0407800	107	124	161	590	426	520	1.1691	1.25176	1.64017	5.99001	4.78871	5.99677	1.48486e-06	1.63463	up
Os06g0304500	135	242	178	757	428	553	1.19559	1.97935	1.46026	6.2015	3.8841	5.14533	2.93995e-05	1.3281	up
Os01g0649200	147	166	126	471	367	326	7.74906	8.07236	6.16044	22.9211	19.784	17.9976	0.00101944	1.07201	up
Os01g0550300	10225	10047	8926	34180	28205	26773	196.317	178.327	159.04	605.402	553.469	539.242	6.83335e-08	1.26806	up
Os02g0731800	624	571	1313	426	285	385	10.3712	8.77467	20.2533	6.5315	4.83546	6.70173	0.00436713	-1.55144	down
Os06g0126000	3094	3716	3163	2378	1853	1652	31.2874	34.3692	29.5645	21.8898	18.9143	17.5169	1.59645e-08	-1.09435	down
Os01g0833400	138	117	177	676	424	552	3.82949	2.94625	4.43164	17.1072	11.8869	15.8981	0.000113746	1.57111	up
NewGene_9356	17	11	7	130	79	84	0.315245	0.181484	0.118412	2.58682	1.67881	1.71079	0.000351774	2.68448	up
NewGene_3714	11	36	29	328	183	192	0.112245	0.343033	0.273106	3.19217	2.03941	2.18758	2.81838e-07	2.90485	up
Os08g0126700	17820	15145	21616	1534	1996	2184	200.485	158.389	227.281	16.1884	23.2841	25.7155	3.60581e-22	-3.57621	down
Os09g0434200	1931	2510	2856	8051	5939	6877	41.9801	51.5206	57.7507	159.74	131.427	156.263	3.93761e-07	1.1875	up
Os01g0221400	185	149	235	825	427	755	21.9964	16.382	25.8925	90.4841	51.8468	94.2352	0.00261204	1.44605	up
Os03g0767000	150	554	150	37	62	12	2.14733	7.32852	1.98867	0.477078	0.905585	0.173719	0.000658358	-3.1391	down
Os02g0755600	1019	586	1352	284	497	415	17.5097	9.29855	21.547	4.48691	8.71661	7.46432	0.0098103	-1.63608	down
Os05g0406150	1303	902	1447	155	221	150	14.4897	9.27094	14.9361	1.58102	2.50539	1.74061	5.80117e-12	-3.13205	down
Os02g0663100	2490	2318	2399	1068	1232	1132	24.7974	21.3352	22.1695	9.81154	12.5375	11.8256	1.11339e-05	-1.39435	down
Os12g0131300	45	55	110	332	302	346	1.43026	1.63485	3.30457	9.91209	9.99552	11.7424	0.00086831	1.8991	up
Os01g0263600	410	465	746	2548	1439	1412	2.8982	3.27827	5.03355	17.0541	10.6533	10.5658	0.00143115	1.36997	up
Os03g0719900	1787	1677	2130	1018	1124	1194	23.1045	19.6845	25.4504	11.7591	14.8743	16.2262	0.00274538	-1.07006	down
Os02g0610500	7241	6124	7221	2147	2800	1502	148.995	116.437	137.863	40.7462	58.8447	32.4052	1.10569e-06	-2.00564	down
Os02g0612900	2211	1934	4242	13901	8870	12852	66.1041	53.4357	117.714	383.528	270.998	403.152	0.000292821	1.72563	up
Os01g0571166	491	245	325	125	157	147	10.2297	4.70735	6.2808	2.40296	3.33907	3.2162	0.0059757	-1.66994	down
Os03g0413000	2376	1488	1702	423	851	822	63.6973	36.8691	42.3434	10.4417	23.3118	23.1067	0.00339516	-1.7295	down
NewGene_4315	16	6	7	3152	313	829	0.080496	0.029192	0.034819	16.6345	1.80137	5.42572	2.12284e-13	6.68933	up
Os02g0219900	3305	2229	3849	1234	1618	1860	93.0133	58.4016	99.1994	31.6912	46.4155	54.3504	0.00885331	-1.32774	down
Os03g0583000	188	291	309	155	132	124	3.71294	5.30837	5.66969	2.82132	2.66066	2.5591	0.000473143	-1.25106	down
Os03g0276700	66	194	136	1510	757	817	3.53862	9.6534	6.81271	75.1806	41.7106	46.251	3.175e-09	2.65563	up
Os11g0532900	62	81	82	274	284	346	1.54782	1.87621	1.89811	6.34898	7.27538	9.09919	1.67891e-05	1.70495	up
Os01g0784900	138	149	118	69	67	78	2.74977	2.74703	2.17329	1.26819	1.36135	1.62246	0.0065727	-1.23923	down
Os06g0730200	106	213	196	830	481	338	3.05562	5.66931	5.23672	22.0998	14.1735	10.225	0.00692738	1.34738	up
Os07g0469100	10942	6542	6091	912	2051	3445	415.12	229.025	214.215	32.4205	79.3461	137.391	0.00233317	-2.19534	down
Os09g0133700	1278	1291	1332	533	444	392	25.2073	23.5143	24.3622	9.68912	8.93785	8.09023	7.76814e-14	-1.8526	down
Os04g0477300	109	176	266	1593	661	606	2.05951	3.09458	4.6812	27.9471	12.8474	12.0804	0.000451988	2.00197	up
Os04g0480700	0	16	11	493	347	98	0	0.228435	0.166791	7.48311	5.82619	1.68517	4.59561e-05	4.86278	up
Os03g0286900	87	71	44	4362	1358	1067	5.06783	3.85089	2.38373	236.445	81.5209	65.7392	6.07083e-14	4.63217	up
Os11g0308100	3405	4273	3616	2285	1543	1166	34.483	39.9867	33.9776	21.3491	15.9617	12.38	5.40581e-08	-1.52233	down
Os04g0600200	633	606	1152	3310	2020	3706	12.2717	10.866	20.7411	59.2804	40.0574	75.4688	0.00133907	1.56739	up
Os03g0111300	6	6	0	340	521	1056	0.324418	0.310492	0	18.8077	31.9131	66.4108	4.59402e-14	7.04776	up
Os03g0689100	4601	3833	4076	2664	1717	2286	37.1467	28.6518	30.5622	19.8276	14.1494	19.4073	5.49896e-05	-1.27262	down
Os05g0113300	629	456	738	293	375	245	6.45153	4.31646	7.02499	2.77267	3.93047	2.62662	0.00886558	-1.33785	down
Os03g0206700	8230	4138	5962	644	1386	1667	108.766	50.5263	73.1087	7.84664	18.7087	23.1093	2.87859e-05	-2.63978	down
Os12g0263000	2142	3095	1828	523	806	1120	44.8432	59.873	35.514	10.0996	17.2275	24.5915	0.00021263	-1.79035	down
Os11g0583200	30	56	54	492	313	407	0.291117	0.502951	0.487787	4.44153	3.12474	4.17574	1.92481e-14	2.79839	up
NewGene_1802	900	445	503	190	211	119	20.1729	9.20508	10.4581	3.92075	4.8281	2.78547	0.000210822	-2.21218	down
Os11g0207200	2919	2163	2915	1813	1567	1417	29.274	20.0447	27.1284	16.7723	16.0519	14.9069	0.00283526	-1.0987	down
Os10g0537500	357	526	388	2559	1403	952	7.94686	10.8186	7.99793	52.5356	31.8955	22.2273	0.00012795	1.59913	up
Os01g0612500	132	118	157	54	47	76	3.11972	2.58035	3.45127	1.17384	1.13599	1.89058	0.0067862	-1.53498	down
Os07g0509800	9924	5074	10674	572	541	2593	132.204	62.4586	131.941	7.0271	7.36247	36.2275	0.000195038	-3.12952	down
Os08g0269600	177	378	187	60	38	85	8.47987	16.8187	8.33257	2.64011	1.83074	4.26498	3.86108e-05	-2.29139	down
Os04g0401000	6012	7330	5454	882	2943	1958	145.141	163.518	122.172	19.6262	72.5835	49.5587	0.00164043	-1.94754	down
Os01g0532300	822	405	1193	109	362	206	19.2366	8.7625	25.9168	2.34135	8.6495	5.03915	0.00964645	-2.14527	down
Os03g0859800	457	397	277	1447	816	931	9.76534	7.80547	5.48749	29.036	18.0082	21.2664	0.00901301	1.1229	up
Os07g0260000	84	104	125	296	269	233	1.6472	1.89012	2.27197	5.37269	5.4161	4.81225	0.00999019	1.02728	up
Os01g0757900	441	355	501	180	96	101	6.83805	5.08079	7.20197	2.5701	1.52088	1.63224	4.57969e-07	-2.16924	down
NewGene_6271	385	347	431	144	141	251	6.84696	5.6974	7.10409	2.36127	2.55719	4.67271	0.00595507	-1.44087	down
NewGene_6278	18	28	35	111	96	105	0.245285	0.259785	0.321965	1.05848	1.16273	1.35166	0.00484152	1.63508	up
Os11g0274100	1198	510	460	71	107	56	26.5678	10.447	9.4666	1.43707	2.40602	1.29607	1.07923e-07	-3.58891	down
Os05g0423400	38	61	55	22	7	14	1.0467	1.56259	1.41568	0.552487	0.17789	0.403523	0.00575578	-2.18809	down
Os08g0520600	6	18	15	1759	306	171	0.220532	0.650104	0.528793	65.428	12.5744	7.19774	1.17525e-08	5.43051	up
Os03g0766600	3	5	17	68	160	112	0.125638	0.155564	0.641868	2.6177	6.82698	4.87786	0.00103909	3.49547	up
Os01g0324400	343	683	373	1725	945	1107	3.65787	6.72939	3.78575	19.2699	13.6023	13.0849	0.00175638	1.12225	up
Os04g0436800	65	221	174	469	724	516	0.655372	2.06453	1.62706	4.37324	7.47884	5.47384	0.00614825	1.66572	up
Os10g0462900	734	4450	1111	17960	8461	8012	9.8414	55.2519	13.8127	224.174	116.263	111.928	0.00233408	2.20973	up
Os09g0491772	589	1534	848	7028	4978	5118	7.11957	17.1298	9.504	78.3963	61.4865	64.9111	9.68702e-12	2.25019	up
Os11g0226966	89	54	83	12	20	9	4.07485	2.2525	3.50264	0.473884	0.918567	0.38724	0.000681523	-2.80673	down
Os01g0771100	130	210	182	683	569	557	2.94322	4.39221	3.82657	14.2934	13.1755	13.2431	2.09856e-09	1.48575	up
NewGene_1319	9	8	14	132	77	73	0.086431	0.078982	0.139271	1.57552	0.841936	0.817513	6.77509e-05	2.81697	up
Os02g0108700	204	193	221	91	69	52	18.2663	15.9734	18.3781	7.47545	6.26671	4.80579	8.77979e-06	-1.89945	down
Os03g0381300	919	1067	768	6167	2590	3241	23.0633	24.7317	17.8632	142.781	66.3895	85.3183	1.77877e-06	1.75006	up
Os01g0934900	27	122	20	724	190	664	0.953497	4.04572	0.66902	24.0718	6.99723	25.0926	0.00104935	2.97846	up
NewGene_2573	8	25	40	274	189	91	0.119305	0.378698	0.6089	4.21105	3.23883	1.57189	0.00293467	2.59826	up
Os01g0921100	207	277	140	95	49	74	3.52596	4.36365	2.20613	1.49137	0.846628	1.31291	0.000147644	-1.8506	down
Os03g0388100	465	557	534	259	286	301	14.1448	15.6061	15.1232	7.26215	8.80303	9.49205	0.00018317	-1.18575	down
Os04g0452700	300	69	108	8	0	4	4.74568	0.997449	1.5759	0.116651	0	0.0621	2.84641e-06	-5.83723	down
NewGene_7061	34	60	63	253	244	112	1.14567	1.90284	1.9902	8.01043	8.54667	4.0042	0.00849133	1.64673	up
Os05g0217800	3340	4204	5593	688	864	420	84.2012	98.2049	131.159	16.0338	22.3143	11.1318	3.21222e-13	-3.04589	down
Os05g0207200	0	29	8	205	122	166	0	0.522349	0.146017	3.70445	2.44401	3.4213	0.00896031	3.55562	up
Os02g0697500	4154	2606	3442	390	707	1294	127.02	74.2523	95.9445	11.0301	25.0221	39.9105	0.000229327	-2.41098	down
Os05g0595100	2628	2082	3762	19015	9094	6303	55.747	40.8134	74.0588	372.214	197.147	140.272	0.00332499	1.61081	up
Os05g0322900	519	425	2105	193	346	165	10.6071	8.23384	41.0974	3.61663	7.65034	3.46187	0.00622696	-2.42875	down
Os09g0401300	4125	2828	2723	1729	1458	1734	66.1167	42.0767	40.6782	25.8184	23.8115	29.4427	0.000964991	-1.33878	down
Os04g0673700	49	326	74	2418	577	440	1.12757	7.26994	1.4336	48.2395	14.3436	11.0068	0.00720336	2.63901	up
Os05g0588700	163	183	183	908	417	618	1.537	1.59655	1.59725	7.91017	4.02237	6.11571	4.54545e-05	1.51321	up
Os05g0129800	888	819	1133	305	266	159	23.5046	20.0467	27.8386	7.43992	7.1783	4.41676	9.59e-09	-2.31415	down
Os01g0124650	1540	3468	2315	14414	14025	4244	51.9099	108.058	72.428	448.391	483.155	150.102	0.00144173	1.87087	up
Os05g0179000	188	300	279	660	681	564	2.87025	4.24259	3.95983	9.30884	10.6351	9.04828	0.00132828	1.01583	up
Os03g0232600	2244	2678	1801	715	848	1034	26.2778	28.9809	19.5737	7.71855	10.1378	12.7052	2.87258e-06	-1.66751	down
Os10g0519300	88	103	113	46	51	38	1.48609	1.61662	1.7685	0.707583	0.869045	0.664005	0.00392097	-1.48788	down
Os11g0118350	790	327	921	113	74	113	13.631	5.20897	14.7456	1.79438	1.29131	2.03141	1.7645e-07	-3.16278	down
Os07g0676200	1487	1321	1187	1003	862	539	18.4905	14.6004	13.3909	11.3064	11.3977	6.99614	0.00759138	-1.08872	down
Os12g0626400	3904	3433	3667	1162	1980	2317	75.2852	61.2749	65.6605	20.7051	39.0025	46.9436	0.0096341	-1.31261	down
Os01g0667200	446	950	656	2062	2553	1570	8.63196	17.0834	11.7889	36.7667	50.3107	31.7696	0.000919184	1.32812	up
Os02g0527100	195	330	270	1064	485	648	2.05521	3.22793	2.6428	10.3859	5.24505	7.18466	0.00312127	1.12717	up
Os02g0802500	10	25	6	277	81	157	0.10587	0.240622	0.05708	2.74894	1.04003	1.9488	5.44333e-05	3.33165	up
NewGene_8009	289	517	716	72	169	11	2.16244	3.64673	5.00536	0.561536	1.45631	0.073149	0.0083815	-2.85148	down
Os05g0205050	248	206	215	52	56	73	10.9219	8.35064	8.7893	2.07622	2.48842	3.33681	3.65351e-06	-2.21759	down
Os03g0370200	324	339	393	1209	616	938	3.14149	3.04218	3.54064	10.8452	6.11274	9.56626	0.00540215	1.0264	up
Os07g0240600	521	527	616	117	179	129	8.32847	7.77867	9.13491	1.72136	2.9165	2.14845	6.68319e-08	-2.27505	down
Os01g0306400	0	0	0	71	53	55	0	0	0	1.27498	1.05467	1.12541	1.91784e-06	8.00672	up
Os01g0113900	932	269	399	57	80	111	12.1357	3.22691	4.81739	0.679476	1.05532	1.51073	8.08257e-05	-3.07901	down
Os02g0530600	341	361	387	2517	1220	1125	3.50043	3.44643	3.65187	22.9413	12.3374	12.1098	3.30333e-06	1.77795	up
Os09g0438700	1660	2932	3046	7428	7276	5600	47.0286	76.7546	80.0583	194.146	210.628	166.415	0.000707211	1.11352	up
Os01g0301700	46	100	100	272	264	241	0.601162	1.16741	1.3172	3.18198	3.46135	3.2159	0.00392393	1.37403	up
Os05g0114700	5714	4821	5002	4653	2436	2374	76.7886	59.8716	62.3743	57.6894	33.445	33.4584	0.00418729	-1.10506	down
NewGene_1299	0	5	5	79	50	41	0	0.116734	0.105201	1.88765	1.32301	1.12049	0.00197723	3.80191	up
Os05g0417300	151	209	138	562	403	414	3.48014	4.51204	2.92724	12.3529	9.75761	10.3474	5.61437e-05	1.14709	up
Os05g0488600	388	300	350	131	87	137	7.46328	5.33328	6.25356	2.32541	1.70513	2.75576	1.07583e-05	-1.90953	down
Os06g0648500	689	467	350	168	107	119	13.6754	8.55564	6.43642	3.06157	2.16505	2.47522	2.29643e-06	-2.32107	down
NewGene_2723	0	0	0	52	47	43	0	0	0	0.764265	0.758796	0.71684	1.64156e-05	7.68365	up
Os01g0130200	239	298	556	63	80	118	17.7722	20.4221	38.3612	4.26202	6.04679	9.14281	0.000137705	-2.36375	down
Os03g0273200	46	336	75	1795	2706	2728	0.58479	4.09541	0.901269	22.2419	37.5042	38.2001	2.62269e-07	3.8371	up
Os03g0125100	149	97	159	676	644	583	3.65658	2.20471	3.61768	15.3642	16.2089	15.0667	2.92858e-05	1.87294	up
Os07g0616500	1473	1897	1950	981	904	1090	29.3784	34.9538	36.088	18.039	18.4052	22.7826	8.08472e-06	-1.14944	down
Os09g0478300	4921	3149	11942	1426	2384	2392	42.043	24.8545	94.6703	11.2353	20.8013	21.4307	0.00527186	-2.01094	down
Os03g0617500	221	340	250	45	29	32	2.91843	4.1534	3.06045	0.546116	0.389972	0.430549	3.10813e-22	-3.2544	down
NewGene_8646	18	42	53	419	454	153	0.54987	1.17812	1.50855	11.8863	14.2615	4.91293	5.57541e-05	2.88722	up
Os01g0614400	292	207	227	787	733	645	8.69312	5.6869	6.26057	21.6222	22.2954	20.1296	0.00378854	1.21815	up
Os02g0596000	3128	5451	3608	1147	1527	1770	73.9213	119.101	79.135	25.0193	36.8673	43.891	2.28029e-06	-1.71603	down
Os03g0192500	7674	4331	5302	1416	1814	1631	101.654	53.0152	65.1628	17.2965	24.5488	22.6561	2.47696e-06	-2.18656	down
Os01g0877450	2	16	5	81	55	74	0.041617	0.417262	0.117406	2.22164	1.68032	2.32458	0.00355243	2.96129	up
Os11g0486000	135	118	133	445	330	436	1.7431	1.4138	1.59149	5.32306	4.37005	5.93113	0.000583429	1.30169	up
Os09g0461700	222	224	138	57	17	71	4.81746	4.49535	2.77208	1.13362	0.368062	1.61801	0.00150999	-2.36577	down
Os07g0138100	1877	2361	2083	1405	1192	929	30.739	35.6591	31.4167	20.7992	19.7188	15.7951	3.46627e-07	-1.16866	down
Os11g0267000	14889	9217	9073	861	2655	2730	345.931	197.628	195.317	18.5376	63.0723	68.4627	5.39529e-05	-2.71285	down
Os03g0703300	4093	2829	4406	1286	1975	1647	53.2785	34.0252	53.2185	15.6479	26.2902	22.5043	0.00146638	-1.53488	down
Os12g0540700	86	181	74	497	272	353	3.16857	6.19131	2.5354	16.9847	10.2904	13.7134	0.00413208	1.41888	up
Os12g0105300	24111	13261	27584	4984	8713	8291	220.508	118.958	235.721	43.8951	81.7315	80.1107	0.000969158	-1.895	down
Os03g0206750	304	169	281	15	41	45	5.33286	2.73493	4.57563	0.238936	0.723123	0.822534	2.23768e-05	-3.21736	down
Os04g0498400	837	1045	956	446	474	350	13.7024	15.7994	14.5237	6.73527	7.92183	6.00825	1.00805e-07	-1.47229	down
Os02g0774100	59	81	151	364	481	754	1.90846	2.43891	4.56019	10.9474	16.0219	25.7823	0.000888312	2.17024	up
Os06g0552900	1019	645	902	40	86	30	33.0884	19.359	27.1703	1.18946	2.82706	1.00859	1.08553e-12	-4.3654	down
Os01g0814400	3071	2913	3427	1960	2131	1725	41.2014	36.31	43.0679	25.3333	29.5756	24.098	0.00154737	-1.02384	down
NewGene_3641	3	27	11	141	102	153	0.022357	0.202786	0.08061	1.15149	0.918886	1.7211	0.000637211	3.05278	up
Os03g0265900	1036	1831	2653	6741	6389	8559	36.771	60.0846	87.4368	220.895	231.847	318.89	0.000211252	1.67997	up
Os12g0516000	742	849	1761	53	163	266	45.6506	48.2335	100.573	2.99605	10.2311	17.149	0.000138302	-3.06261	down
Os07g0604400	12	235	61	930	1509	1498	0.224738	4.35605	1.12391	17.2406	31.0078	31.5839	0.000254167	3.55505	up
Os03g0386800	388	269	190	83	58	54	6.26812	4.01287	2.84779	1.23409	0.955117	0.913123	3.64361e-06	-2.50077	down
Os09g0334800	77	44	46	350	208	295	0.635528	0.336069	0.354892	2.69058	1.76763	2.57377	0.000561266	1.9617	up
Os10g0389300	409	557	199	1967	1237	1078	7.32834	10.3208	3.62697	33.3064	26.1611	20.8343	0.00217036	1.54593	up
Os05g0548600	24	86	81	622	522	448	0.506509	1.6856	1.60072	12.2836	11.4121	10.0423	1.87567e-07	2.78452	up
Os04g0533900	373	302	516	201	151	64	3.62799	2.70929	4.65926	1.80209	1.49975	0.651499	0.00258483	-1.89829	down
Os12g0597500	2315	1961	2234	6854	4398	6037	37.7944	29.4373	33.692	102.548	73.0513	103.161	0.00122572	1.04635	up
Os06g0673700	294	46	75	6	10	0	6.20221	0.880095	1.4638	0.110451	0.208546	0	0.000533058	-5.14183	down
Os03g0782500	13944	5742	10833	853	1513	1114	198.828	75.6533	143.332	11.2162	22.0282	16.6612	9.92744e-10	-3.48752	down
Os01g0674800	744	997	658	339	325	270	15.2258	18.8455	12.4917	6.40116	6.7839	5.79281	6.95536e-10	-1.66956	down
Os02g0184300	12014	9933	12295	5500	7350	6623	139.995	106.953	132.935	59.1173	87.5041	80.9438	0.00449691	-1.13781	down
Os11g0607200	8553	2295	5901	1520	2045	1174	97.4206	24.6281	63.8668	16.2102	24.0113	14.1177	0.00176806	-2.21963	down
NewGene_6101	6	14	4	111	59	56	0.054286	0.131912	0.029767	1.04897	0.61356	0.593372	0.000662018	2.92574	up
Os02g0782500	43	27	104	8966	2040	2289	1.45973	0.841037	3.29277	286.431	71.8307	82.8116	1.10443e-14	5.79106	up
Os03g0587100	918	965	1038	769	575	402	18.962	17.8042	19.4163	14.3142	12.4306	7.69412	0.00186339	-1.09536	down
Os09g0378700	73	36	50	1149	734	868	0.873788	0.399792	0.56065	12.8541	9.08936	11.0358	2.28504e-15	3.71543	up
Os12g0274750	96194	68457	90412	5522	36288	19669	4445.69	2923.46	3877.16	235.402	1713.37	953.442	0.00549837	-2.31902	down
Os01g0835800	179	261	256	766	547	531	1.63214	2.19791	2.16351	6.45372	5.10414	5.08016	6.93462e-05	1.07949	up
Os01g0643800	146	208	220	615	379	479	2.09984	2.7641	2.93329	8.1774	5.58556	7.24979	0.00160763	1.02733	up
Os10g0539700	3314	2305	3679	343	952	615	34.0064	21.8531	35.0276	3.24423	9.98168	6.61796	2.10243e-05	-2.5817	down
Os04g0423200	16	29	28	149	73	80	0.429723	0.696335	0.675972	3.67165	1.9814	2.23466	0.00753013	1.7079	up
Os04g0665600	2064	1328	2610	363	329	182	30.1179	17.9015	35.3396	4.87878	4.89717	2.77268	8.68154e-11	-3.15548	down
NewGene_3982	51	64	106	572	379	302	1.65074	1.93844	3.21586	17.3504	12.7357	10.4134	1.65924e-05	2.15083	up
Os11g0424400	53	103	208	3	22	15	1.12456	2.01064	4.09727	0.057198	0.476755	0.324174	0.00246039	-3.41147	down
Os10g0125600	100	140	144	769	539	561	0.977469	1.28359	1.31358	7.80355	5.79598	6.32271	1.84814e-13	1.95433	up
Os03g0109800	988	594	699	62	261	252	19.1387	10.6382	12.5726	1.10142	5.16475	5.1208	0.00526468	-2.28356	down
NewGene_5913	7	4	0	53	81	45	0.081002	0.046018	0	0.636672	1.08787	0.617234	0.00941699	3.68519	up
Os01g0715900	36	52	66	226	163	275	0.487685	0.645274	0.826064	2.82784	2.25057	3.90926	0.000546974	1.79377	up
Os12g0171900	30	50	11	202	169	133	1.67831	2.63208	0.571445	10.7191	9.91381	8.04278	0.00356804	2.17772	up
Os08g0525600	4758	8624	4059	30372	15593	11842	64.7297	108.428	51.2424	381.256	216.76	169.008	0.00214473	1.39681	up
Os12g0163200	386	792	524	1633	1179	1520	4.2232	8.01134	5.32281	16.507	13.1943	17.473	0.000391545	1.05888	up
Os12g0529400	312	329	399	1914	934	1239	9.9627	9.68467	11.8088	56.3983	30.4759	41.4875	3.90653e-06	1.60511	up
Os07g0517100	2243	1869	2175	203	425	557	79.8789	60.5162	71.9039	6.49869	15.2043	20.5204	1.3886e-06	-2.70261	down
Os06g0565000	227	281	222	1117	701	758	1.7396	1.99074	1.57725	7.90806	5.49187	6.10278	2.53826e-09	1.47866	up
Os08g0207500	170	384	327	874	838	1215	2.81049	5.87131	5.03056	13.3637	14.1853	21.1273	0.000714038	1.46528	up
Os05g0388600	2666	1875	1963	794	922	1395	52.2911	33.9799	35.7194	14.3523	18.4621	28.6869	0.00594193	-1.39881	down
Os08g0377400	145	196	124	556	288	557	1.55275	2.10573	2.12495	5.55003	3.82348	7.36824	0.0044334	1.26358	up
Os06g0179200	249	511	226	1735	1806	1492	3.34824	6.34046	2.81557	21.5169	24.8016	21.0403	1.8086e-08	2.08698	up
Os06g0109300	198	215	258	17	12	29	3.97981	3.99634	4.82005	0.309418	0.234485	0.596194	1.67901e-12	-3.85683	down
Os06g0244000	187	272	133	51	31	30	4.01661	5.4062	2.64412	0.997393	0.661349	0.663389	1.22356e-08	-2.72803	down
Os07g0559700	4415	2121	3824	711	1166	626	79.1514	35.1338	63.6122	11.7461	21.3533	11.7589	3.11878e-05	-2.40229	down
Os06g0199300	1112	924	1450	372	528	404	96.481	74.075	116.756	29.7394	46.8131	36.7717	0.000118206	-1.74102	down
Os02g0537000	38	873	400	3983	2196	3690	1.34973	28.7175	13.2065	130.849	79.8983	137.804	0.00595507	2.70972	up
Os05g0112000	940	2869	1181	14293	4244	5132	13.7725	38.2771	16.1964	193.312	62.5156	77.7417	0.00167059	1.92267	up
Os12g0117350	8	6	5	41	42	59	0.258422	0.167207	0.133697	1.30331	1.48647	2.12704	0.00564172	2.57654	up
Os05g0158500	344	863	416	183	220	190	5.38893	12.4991	6.04761	2.63315	3.5099	3.11089	0.000197747	-1.69479	down
NewGene_7686	15	16	9	129	54	67	0.284237	0.318247	0.309965	2.44237	0.927233	1.52629	0.00290412	2.27125	up
Os06g0271900	275	187	244	1027	884	910	1.88491	1.18063	1.55399	6.50145	6.1958	6.54687	3.36814e-05	1.63583	up
Os01g0357100	98685	101165	226383	36934	77779	22264	1157.68	1093.67	2454.82	398.341	926.936	272.207	0.00869003	-1.93185	down
Os04g0380300	6473	1776	2824	449	563	454	89.3624	22.6372	35.865	5.53969	7.79042	6.48603	6.67562e-07	-3.32379	down
Os05g0247400	47	75	109	267	311	219	0.653092	0.966225	1.42373	3.471	4.4706	3.23604	0.00847144	1.48761	up
Os12g0586100	242	390	185	2915	995	2342	4.20582	6.26964	2.98287	46.852	17.7031	42.7964	6.83335e-08	2.60191	up
Os11g0151600	363	440	530	371	224	179	3.71127	4.15756	5.0199	3.49107	2.33602	1.91902	0.00649427	-1.14226	down
Os01g0589900	59	84	136	391	335	403	0.519094	0.679694	1.10546	3.17611	3.00932	3.72135	0.000685258	1.70019	up
NewGene_7306	149	91	149	747	766	446	1.72705	0.971217	1.59427	7.95765	9.05256	5.42056	0.000188769	1.96517	up
Os07g0539900	2135	117	684	17	12	4	29.5679	1.48895	8.78089	0.21655	0.169158	0.057533	2.78977e-10	-6.99278	down
Os11g0303800	91	12	20	3477	672	3111	0.857108	0.105125	0.171223	30.4258	6.5123	30.9429	5.95745e-08	5.3667	up
Os05g0135800	2866	3124	2516	1239	1208	1063	54.8094	55.2112	44.6505	21.8506	23.5982	21.3278	3.19917e-11	-1.60041	down
Os09g0279400	5348	4756	5797	1473	3005	2907	132.34	108.761	133.111	33.6278	75.9774	75.46	0.00851209	-1.40016	down
Os04g0205200	164	99	87	19	19	17	2.72633	1.51439	1.33299	0.288255	0.313226	0.284012	6.23212e-06	-3.03885	down
Os01g0888600	323	330	347	120	121	172	4.87197	4.63709	4.77932	1.62099	1.66404	2.4888	0.000130399	-1.59368	down
Os06g0594400	3850	2341	5533	1391	1275	386	75.6179	42.4828	100.842	25.2048	25.5781	7.95019	0.000651854	-2.32765	down
NewGene_7390	490	73	309	39	35	15	10.9283	1.49207	6.39319	0.778796	0.769827	0.347672	0.000105191	-3.74745	down
Os09g0564000	1305	1633	5104	50	290	36	27.6059	31.9166	100.19	0.962351	6.2633	0.796061	5.72263e-06	-4.65698	down
Os10g0415800	830	760	904	553	433	376	9.00758	7.35497	8.85774	5.70779	4.63664	4.24855	0.000124718	-1.22702	down
Os06g0268600	14	23	12	317	85	38	0.18635	0.277844	0.147206	3.95091	1.17053	0.531382	0.00871855	2.76119	up
Os07g0461900	601	517	633	144	187	271	16.622	13.199	16.2438	3.65969	5.25963	7.85193	0.000200788	-1.85554	down
Os10g0560400	1993	1049	1326	270	509	524	45.2416	21.997	27.9193	5.64692	11.8054	12.4736	0.000659729	-2.08083	down
Os06g0491566	0	0	7	188	43	94	0	0	0.1072	2.87154	0.727535	1.62679	0.00360912	5.11365	up
Os05g0444300	1048	1732	778	629	347	408	19.0307	29.0729	13.1138	10.5336	6.42753	7.76733	1.15042e-05	-1.68167	down
Os11g0508600	529	390	637	133	281	176	10.1182	6.88912	11.3075	2.33926	5.48348	3.53261	0.0059949	-1.708	down
Os07g0695200	320	169	190	97	75	92	4.66548	2.2814	2.57345	1.29701	1.11356	1.3975	0.00348509	-1.74969	down
Os09g0502350	70	146	151	44	58	47	6.42921	12.4019	12.8805	3.7292	5.3878	4.5153	0.00985217	-1.57095	down
Os03g0628800	1516	1544	1447	676	573	569	22.1416	20.8327	19.6053	9.09909	8.53933	8.70463	8.05367e-13	-1.64658	down
Os12g0610200	1009	651	876	100	172	115	13.842	8.25091	11.15	1.25707	2.40118	1.65323	2.09393e-09	-3.04321	down
Os07g0180800	26	21	9	142	106	91	0.596083	0.441288	0.185759	3.02017	2.4858	2.19253	0.00276069	2.2382	up
Os06g0160700	754	755	643	4761	1409	1780	8.20752	7.58855	6.49083	47.8243	15.6679	20.3245	0.00667191	1.47167	up
Os02g0731400	244	265	397	160	121	70	9.62603	9.66946	14.547	5.80307	4.86366	2.8865	0.00106079	-1.7239	down
Os06g0203500	158	163	164	667	454	431	2.82625	2.68068	2.7247	11.0103	8.29018	8.09075	1.81595e-05	1.32653	up
Os08g0103900	73	258	120	32	19	22	1.18787	3.87442	1.81055	0.466654	0.30553	0.361725	8.00649e-06	-2.89029	down
Os09g0344800	6630	5429	10164	2137	2642	2602	95.4299	72.2722	135.66	28.3905	38.8419	39.2895	1.35584e-05	-1.91814	down
Os11g0157600	1141	1331	1715	4647	3354	3729	13.8563	14.9374	19.332	52.0707	41.6284	47.5067	4.44282e-05	1.14701	up
Os04g0502900	3553	3267	3392	1888	1782	1771	54.5473	46.1536	48.313	27.1329	28.0789	28.7166	5.61437e-06	-1.24542	down
Os03g0673800	2490	2038	1740	1637	1149	1142	19.5741	14.8242	12.7106	11.9107	9.22316	9.41905	0.00379428	-1.04183	down
Os03g0607700	1579	827	1557	341	473	605	38.6268	18.6881	35.343	7.69648	11.8256	15.5059	0.00184687	-1.82706	down
Os05g0178300	1412	3407	1715	298	580	886	73.4577	163.777	82.7858	14.2866	30.8253	48.3372	0.000699255	-2.09904	down
Os02g0191200	19	56	56	182	193	163	0.230862	0.654127	0.649712	2.12001	2.49316	2.16521	0.00465718	1.76973	up
NewGene_7110	7	9	3	81	104	121	0.121904	0.144354	0.058633	1.43303	2.02711	2.54387	2.52858e-06	3.72956	up
Os01g0221000	680	612	769	255	295	196	40.2711	33.4757	42.2335	13.9004	17.8076	12.1389	4.57723e-06	-1.79886	down
Os03g0251350	16271	7592	13756	1476	3614	3511	381.859	164.626	299.548	31.9373	86.6499	86.4121	0.000178785	-2.45717	down
Os01g0880900	12	15	4	125	144	62	0.168404	0.18943	0.052583	1.62563	2.07316	0.918712	0.00037529	3.11358	up
NewGene_6991	16	16	18	166	126	97	0.326262	0.288809	0.333899	3.14049	2.6431	2.08848	1.88751e-06	2.61383	up
NewGene_6996	21	12	24	94	97	119	1.79044	0.945308	1.86906	7.42771	8.55305	10.7484	0.00417023	2.09559	up
Os10g0573100	1557	1329	1257	630	760	931	43.8864	34.6219	32.8779	16.3684	21.8714	27.5051	0.00710753	-1.1579	down
Os09g0498500	300	295	125	62	8	20	6.51291	5.92897	2.50313	1.24005	0.157832	0.438223	0.000113016	-3.43801	down
Os03g0787400	4	2	0	352	112	98	0.244883	0.083741	0	23.4418	8.25862	7.41383	6.83335e-08	6.11103	up
Os06g0213900	27	65	13	357	199	212	1.16202	2.55872	0.499082	14.2005	8.75642	9.559	0.000314907	2.58545	up
Os07g0230700	567	437	377	213	211	169	16.6674	11.8899	10.2753	5.77175	6.34244	5.18978	0.000301542	-1.57086	down
Os04g0349300	234	244	290	201	107	100	5.0296	4.85276	5.79077	3.97914	2.35098	2.24114	0.00445521	-1.28454	down
Os08g0537800	2196	2338	1907	1349	1363	1233	50.4861	49.6741	40.6861	28.6094	32.0166	29.7248	0.000139084	-1.02934	down
Os12g0559934	104	160	1784	58	65	89	5.01269	7.16191	80.3984	2.58156	3.19907	4.51115	0.00329775	-3.5922	down
Os01g0800300	383	353	343	1279	738	1053	6.8066	6.73918	6.78224	21.1267	13.4726	19.9347	0.000741695	1.1469	up
Os05g0245700	48	68	57	454	298	646	0.5644	0.745489	0.626137	4.99879	3.62728	8.08491	4.93529e-09	2.70677	up
Os02g0693500	2540	1487	1914	479	731	688	60.9587	32.9642	42.6102	10.5919	17.9057	17.2981	9.95408e-05	-1.98627	down
Os09g0286600	1610	755	1222	231	318	266	37.2988	14.4416	25.9282	5.02716	7.19589	6.56904	4.27348e-06	-2.50001	down
Os12g0181600	755	592	989	163	289	149	11.9948	8.68529	14.5762	2.38063	4.68363	2.48079	3.98099e-05	-2.27545	down
Os04g0652400	2836	2023	2987	678	816	723	34.6508	22.8365	33.9541	7.70525	10.2332	9.25786	5.09368e-08	-2.16431	down
Os05g0465800	8	68	24	373	107	223	0.069848	0.599618	0.207859	3.32012	1.04821	2.25328	0.00793836	2.55371	up
Os05g0375400	15738	5787	6399	871	597	332	280.054	95.1477	105.658	14.2944	10.8457	6.18901	1.18908e-12	-4.40039	down
Os06g0725200	469	451	596	98	99	77	9.3929	8.33431	11.0681	1.80785	2.01367	1.59687	1.08905e-14	-2.80422	down
Os12g0210400	7363	4119	5231	767	1088	698	65.8145	34.0182	43.3839	6.32106	9.93001	6.53762	1.16113e-10	-3.06398	down
NewGene_8711	112	151	90	467	334	484	1.86828	2.33462	1.36166	7.33377	5.63804	8.66303	2.39919e-05	1.55038	up
Os05g0555700	173	136	62	31	25	36	6.14734	4.45488	2.02686	1.00593	0.891314	1.314	0.0013519	-2.36235	down
Os01g0665200	7289	5483	6344	4298	3483	3150	61.371	43.2696	50.0692	33.574	30.2647	28.9938	0.000637079	-1.1719	down
Os11g0106700	11133	1771	12063	2692	1170	2241	260.471	38.4023	261.336	58.3785	27.6415	55.2313	0.00421208	-2.48708	down
Os03g0103100	113	1030	990	2	32	2	4.10911	34.8747	33.6523	0.033824	1.16146	0.038457	5.4791e-06	-6.01096	down
NewGene_3909	192	295	222	1746	758	1448	1.63484	2.58692	1.46874	12.7525	6.05647	12.9168	4.5974e-09	2.14391	up
Os06g0208800	370	556	267	1402	724	1172	6.63149	9.20704	4.43654	23.1969	13.2627	22.0427	0.00722194	1.14409	up
Os10g0130701	21	99	36	430	233	373	0.190411	0.834188	0.298325	3.6313	2.17918	3.58145	0.000210822	2.48638	up
Os03g0284100	38808	27047	36874	18441	17250	12003	365.144	239.971	320.266	172.612	178.169	128.241	0.000211252	-1.47241	down
NewGene_5990	61	175	134	1023	386	300	0.749629	2.02623	1.54955	12.2313	5.02927	4.11969	0.00509178	1.86652	up
Os02g0599150	111	122	217	936	500	503	1.85695	1.88466	3.36757	14.4596	8.5481	8.82506	0.00051997	1.73577	up
Os01g0739500	8005	3294	11038	1069	1580	921	214.075	81.3788	273.884	26.3612	43.1525	25.8165	1.88751e-06	-3.00512	down
Os08g0512500	8827	6303	9640	3569	4716	4280	243.098	160.41	246.348	90.6669	132.679	123.636	0.00314259	-1.31328	down
Os01g0882400	25	22	27	144	73	90	0.769242	0.642092	0.780456	4.18887	2.33367	2.96952	0.00674729	1.67871	up
Os07g0639600	2260	2376	3392	1595	1630	1440	52.645	51.1424	73.3131	34.2676	38.7728	35.1773	0.00151721	-1.1098	down
NewGene_3120	79	4	42	2657	187	964	0.983297	0.045762	0.845176	26.4778	2.23808	11.2677	0.000660473	4.34701	up
Os08g0428400	1252	2284	950	659	540	594	20.0747	33.3749	14.085	9.83801	8.6988	9.86561	1.70308e-05	-1.60564	down
Os04g0674500	9	81	20	562	110	250	0.11146	1.04005	0.2508	7.21659	1.56501	3.65315	0.00776502	2.79817	up
Os10g0400250	83	125	136	608	299	432	1.20769	1.68561	1.8378	8.17792	4.44745	6.60477	5.49896e-05	1.61804	up
Os07g0222200	141	197	264	1002	1177	358	1.49527	1.9254	2.59249	9.80544	12.7599	3.97602	0.00697126	1.7609	up
Os04g0330301	2340	2726	2316	1674	993	828	39.7483	42.7841	36.5111	26.2358	17.2316	14.7421	2.59545e-06	-1.43712	down
Os03g0371000	5	8	20	231	161	52	0.066955	0.107215	0.295947	3.46212	2.67013	0.885784	0.000642765	3.38821	up
Os10g0503250	487	930	973	38	135	76	14.0069	24.7008	25.962	0.996639	3.94343	2.26447	1.087e-07	-3.48699	down
Os06g0133000	123	339	275	72	58	46	1.37996	3.52933	2.87255	0.748107	0.662796	0.542676	3.93336e-06	-2.34785	down
Os03g0638800	2026	2146	2203	6827	5268	5213	31.3146	30.6629	31.6095	97.3786	83.2269	84.5439	1.51998e-07	1.09941	up
Os03g0704200	162	307	121	1155	498	561	2.49833	4.38097	1.73236	16.4692	7.85954	9.09078	0.00267849	1.57888	up
Os04g0669800	1951	1517	1693	1014	756	1197	32.8211	23.5887	26.436	15.74	12.9841	21.1173	0.00437793	-1.15258	down
Os03g0388900	11243	9758	14149	1263	2487	1106	212.646	170.546	248.328	22.0261	48.0505	21.9248	4.27596e-10	-3.1595	down
Os08g0508500	28	78	86	6244	3184	3173	0.492073	1.26852	1.41135	102.682	57.986	59.3332	6.32278e-38	5.71078	up
NewGene_71	7	15	27	435	3110	1410	0.075304	0.139829	0.265919	4.31023	34.1772	15.9074	2.79751e-13	6.45216	up
Os09g0518500	4298	3194	3820	1723	2307	1810	48.4819	34.206	40.9495	18.761	25.9768	22.0649	0.00237837	-1.28711	down
Os02g0775600	1354	1461	1225	300	544	536	33.5558	34.3699	27.9017	6.81632	13.4963	13.9281	6.91431e-05	-1.83389	down
Os06g0339800	11	48	39	195	134	160	0.682305	2.7969	2.27137	11.5215	8.76458	10.76	0.00343978	2.04789	up
Os12g0139500	226	354	278	826	504	923	5.41391	7.84193	6.17178	18.2689	12.3419	23.2143	0.0041167	1.08216	up
Os06g0233200	233	394	322	1040	539	933	3.98584	6.22345	5.11568	16.4234	9.41453	16.7501	0.00321446	1.08409	up
NewGene_7435	23	12	28	151	170	207	0.541311	0.251499	0.620014	3.34185	4.16713	5.21687	6.47619e-05	2.72084	up
Os03g0341600	418	246	292	46	5	72	16.1483	8.78515	10.4857	1.62616	0.160818	2.90676	0.000900892	-3.35852	down
Os03g0181400	10	26	37	117	134	112	0.138579	0.352076	0.511684	1.60437	2.04481	1.7542	0.00702681	2.03482	up
Os01g0879500	48	162	140	420	392	357	0.777346	2.46385	2.12913	6.37123	6.59612	6.16544	0.00939482	1.47727	up
Os12g0481100	516	1211	737	2929	1650	2166	5.48419	11.8939	7.27383	28.7366	17.9279	24.1633	0.00128806	1.15664	up
Os01g0918400	8	43	43	954	328	415	0.254594	1.2595	1.26019	28.2351	10.7278	13.9603	1.26234e-07	3.84873	up
Os02g0120300	25	46	47	171	130	127	0.650839	1.11187	1.1562	4.20162	3.52714	3.55772	0.0016373	1.54766	up
Os06g0652300	240	424	736	2187	2151	2306	6.55604	10.7138	18.6721	55.1769	60.1103	66.1695	0.000136896	1.94551	up
Os08g0492500	144	223	315	1308	830	673	4.12717	5.92534	8.41914	34.7604	24.4282	20.339	0.000168108	1.70006	up
Os02g0273100	602	645	1204	157	282	161	10.1129	10.0667	18.8151	2.41466	4.83662	2.83557	4.8293e-05	-2.32755	down
Os03g0216400	8	12	14	75	83	75	0.157611	0.235513	0.267589	1.47234	1.79733	1.65556	0.000268578	2.47802	up
NewGene_2844	2	27	11	209	75	169	0.036135	0.254232	0.113429	2.05955	1.0484	1.80735	0.00150446	3.25795	up
Os06g0592500	43	187	144	13819	4123	2025	1.77542	7.1104	5.49396	526.93	174.089	87.7611	6.33019e-13	5.38573	up
Os08g0249675	4	10	11	70	47	40	0.087197	0.23565	0.277015	1.81067	1.33416	1.17002	0.00784393	2.33459	up
Os05g0495900	2165	2362	3639	796	1423	1018	45.5941	45.9658	71.1194	15.4486	30.6139	22.4778	0.00109987	-1.62685	down
Os03g0300100	597	960	507	466	357	270	6.83929	10.1572	5.39041	4.92714	4.17309	3.24081	0.000900892	-1.22735	down
Os09g0527900	4415	4144	5439	3680	2382	2366	101.038	87.628	115.492	77.703	55.6986	56.8015	0.000533006	-1.09703	down
NewGene_6566	0	0	0	109	42	74	0	0	0	1.76867	0.541962	1.06212	8.69561e-07	8.30353	up
Os01g0101200	5440	3945	5204	1643	2129	2417	107.297	65.5786	76.8955	30.2555	31.4691	45.9627	0.000338433	-1.56803	down
Os06g0651200	24	21	16	1489	521	698	1.32021	1.04225	0.804007	76.7609	29.7079	40.882	1.29981e-23	5.07312	up
Os10g0578500	107	157	112	479	312	300	1.60905	2.17325	1.55676	6.65169	4.79555	4.72771	0.000179468	1.20837	up
Os07g0274700	157	104	177	630	632	750	8.42442	5.1592	8.80168	31.2709	34.7766	42.3882	9.07575e-05	1.85059	up
Os04g0201800	1489	946	1546	391	568	597	35.1626	20.6372	33.8817	8.50108	13.7027	14.7917	0.00117997	-1.68921	down
Os01g0933500	116	120	216	70	50	35	7.46867	7.1628	12.934	4.13475	3.24592	2.34375	0.00196509	-1.90381	down
Os02g0760500	727	1450	679	663	489	474	21.0096	38.7196	18.1923	17.6805	14.437	14.3619	0.00282301	-1.10175	down
Os09g0503000	245	255	226	33	81	72	11.2618	10.833	9.63432	1.37681	3.79428	3.4489	0.00038076	-2.24147	down
Os04g0507000	861	1104	1312	4123	2766	2892	6.6146	7.84154	9.35537	29.245	21.7264	23.3198	3.75484e-06	1.23785	up
Os06g0602700	934	1283	1229	5099	2566	3211	12.7073	16.1236	15.5069	63.9997	35.6662	45.8229	3.93336e-06	1.30845	up
Os06g0184866	696	10833	17776	316	1612	701	4.86753	70.0512	115.435	2.03874	11.5213	5.14027	0.00161138	-3.65249	down
Os03g0292700	528	270	374	83	49	84	10.0773	4.76467	6.61924	1.46297	0.94176	1.67753	3.34432e-07	-2.83659	down
Os03g0305600	16	14	7	666	102	59	0.524708	0.427806	0.215593	20.9056	3.5404	2.08375	0.00038038	3.99727	up
Os06g0570100	1420	1062	1352	346	502	391	22.9603	15.866	20.2859	5.14783	8.27881	6.6181	6.99517e-06	-1.95774	down
Os10g0547900	249	460	482	1438	1138	1076	3.17883	5.43069	5.70644	16.9561	14.8552	14.4264	6.80032e-05	1.30968	up
NewGene_2445	185	197	278	1676	1159	379	2.7573	1.6668	2.17736	4.35478	4.03586	2.61736	0.00401899	1.90924	up
Os07g0567500	40	36	32	177	108	120	2.19341	1.83233	1.6093	9.01273	6.086	6.91349	0.00280665	1.54594	up
Os03g0762300	1282	1180	756	97	186	194	29.8955	25.6724	16.7029	2.08917	4.42746	4.8413	7.29796e-09	-3.04738	down
Os03g0149400	337	419	552	1157	1222	993	5.53561	6.35976	8.4042	17.5357	20.5011	17.1001	0.00457167	1.05149	up
Os03g0685300	318	528	575	217	158	163	7.98718	12.2862	13.4311	5.02874	4.042	4.30506	2.8461e-07	-1.71824	down
Os11g0708100	15	70	18	192	286	411	0.308366	1.36975	0.343832	3.78384	6.24653	9.2129	0.000318726	2.93546	up
Os09g0572400	793	941	1153	7192	3417	2985	9.3253	10.2262	12.5847	78.0696	41.0779	36.8388	3.57272e-06	1.85717	up
Os02g0208675	351	170	187	24	21	31	8.27854	3.6953	4.08966	0.518259	0.505959	0.765845	2.26927e-08	-3.60231	down
Os04g0565500	1020	283	424	76	141	89	19.4088	4.97715	7.47522	1.32611	2.72842	1.76489	0.000312919	-2.88258	down
Os03g0757000	1124	210	200	74	42	32	23.611	4.06364	3.88856	1.41926	0.893586	0.691402	6.0107e-05	-3.874	down
Os02g0706400	768	850	880	417	431	415	6.57123	6.71619	6.98437	3.28553	3.76324	3.72257	2.34557e-06	-1.3025	down
Os04g0445100	2	11	40	14624	1291	2467	0.046427	0.31107	1.12479	413.859	40.4413	79.3669	5.13298e-13	7.98167	up
Os10g0580400	354	162	194	73	58	8	4.01416	1.69504	2.04437	0.760653	0.662409	0.085991	0.00614825	-2.78308	down
Os12g0117200	0	0	0	50	43	106	0	0	0	1.3716	1.27704	3.28515	5.41708e-06	8.19259	up
Os02g0580300	4957	7465	4376	3726	2913	3023	102.262	142.865	82.9348	65.2587	58.54	63.6202	2.63096e-06	-1.1054	down
Os01g0923000	275	294	172	74	89	85	10.6726	10.5332	6.19559	2.61768	3.53233	3.42701	8.42455e-05	-1.88763	down
Os02g0582300	242	390	192	909	588	594	1.96143	2.92608	1.4458	6.81563	4.8821	5.06229	0.00678672	1.02784	up
Os07g0683200	532	185	208	49	15	29	9.19673	2.94661	3.33722	0.781523	0.265275	0.525804	1.66467e-06	-3.78421	down
Os02g0490000	13	36	34	173	170	188	0.172744	0.435247	0.414627	2.12799	2.31094	2.62712	2.34937e-05	2.40579	up
Os06g0152000	1231	1419	1123	713	566	435	24.7587	26.3595	20.9527	13.2169	11.6249	9.17005	5.95745e-08	-1.47541	down
Os08g0110700	887	827	866	3531	1970	2082	7.93384	6.83405	7.18192	29.1421	18.0012	19.5374	0.000267252	1.18124	up
Os06g0493800	10	10	9	79	62	40	0.3044	0.270762	0.251575	2.34516	2.01558	1.32327	0.00346025	2.29592	up
Os11g0264500	1952	804	1295	26	97	88	44.3356	16.8788	27.2851	0.533405	2.25023	2.07535	6.45793e-10	-4.5887	down
NewGene_9116	202	166	114	916	504	792	0.539524	1.49932	0.615429	2.9291	1.97878	2.16471	6.50533e-05	1.82849	up
Os01g0200700	231681	110901	294948	46643	80363	41907	11711.8	5180.29	13834.9	2175.2	4150.43	2222	0.000291584	-2.26136	down
Os04g0224600	439	499	373	298	301	216	13.6421	14.3209	10.7387	8.54154	9.52628	7.02424	0.00527186	-1.00685	down
Os03g0195450	234	169	227	25	14	72	11.8056	7.86401	10.5965	1.13633	0.707759	3.80276	0.00104518	-2.84345	down
Os05g0583200	18	49	24	242	163	224	0.179758	0.447293	0.223119	2.23727	1.67244	2.36035	1.27238e-06	2.51214	up
Os07g0162900	309	754	754	251	247	254	5.64375	12.7517	12.8048	4.23745	4.61406	4.86894	0.000676191	-1.54634	down
Os03g0818100	332	682	236	2048	1202	1051	4.63832	8.82134	3.06924	26.8615	17.1884	15.5879	0.00310773	1.48002	up
Os01g0136200	16	77	21	23623	2667	2465	0.575664	2.67627	0.719173	827.695	103.483	98.1906	2.65437e-16	7.61503	up
Os08g0259100	203	153	234	741	630	515	2.66829	1.85796	2.84307	8.9853	8.46306	7.09268	0.00232004	1.31506	up
Os07g0502200	3282	2944	3603	2445	1925	1126	57.7883	47.893	58.8537	39.7089	34.6142	20.7891	0.00412507	-1.20335	down
Os04g0603300	103	87	70	35	23	27	1.40084	1.10249	0.888902	0.433189	0.321287	0.386079	0.000869596	-1.97438	down
Os10g0479500	362	782	457	103	12	105	7.67446	15.3145	8.97371	1.99563	0.25702	2.32574	0.000154157	-3.18729	down
Os05g0197200	72	65	108	14	16	15	2.45396	2.0454	3.41624	0.437406	0.556411	0.511013	3.88843e-05	-2.7769	down
Os03g0389100	703	593	832	188	403	314	14.8953	11.6035	16.3543	3.67202	8.72302	6.96862	0.0087324	-1.53104	down
Os05g0336000	212	119	166	58	50	72	3.65886	1.88726	2.65234	0.919782	0.872774	1.28737	0.00309087	-1.83435	down
Os05g0457000	17	6	10	1792	510	405	0.240753	0.065456	0.13067	23.4089	7.37852	6.01279	2.70631e-14	5.87315	up
NewGene_8123	106	91	152	455	414	400	0.956605	0.651775	1.13671	3.38228	3.54805	3.25299	0.000642316	1.51847	up
Os07g0598500	82	197	90	653	418	551	1.28691	2.86446	1.31816	9.51428	6.75206	9.13162	1.19685e-05	1.85518	up
NewGene_7014	97	82	95	469	247	292	1.20026	0.909259	1.08607	5.29018	3.08946	3.76574	0.000635929	1.50049	up
Os02g0303500	163	346	361	41	32	78	4.85518	9.55812	10.0272	1.12105	0.966756	2.45031	4.90369e-06	-2.80171	down
Os11g0433101	27	45	48	122	227	156	0.394101	0.619639	0.653819	1.67851	3.47133	2.44343	0.00541555	1.811	up
Os02g0697550	3192	2252	2792	525	1424	752	90.5226	59.0145	73.4571	13.7254	41.2469	22.3489	0.00234334	-1.90819	down
Os01g0604500	238	163	146	57	41	81	6.30873	3.99036	3.59091	1.37943	1.11233	2.25919	0.00163997	-1.97105	down
Os02g0275200	1774	615	859	201	347	480	26.5656	8.04635	12.1104	2.78135	5.1616	7.52949	0.00895979	-2.02599	down
Os01g0897200	2305	1361	1946	940	1032	1028	52.8752	28.8413	41.42	19.8736	24.1831	24.7187	0.00770701	-1.26177	down
Os01g0705200	3	13	3	1152	161	563	0.07218	0.316163	0.055794	30.1609	4.64288	16.7451	2.60377e-12	6.29791	up
Os11g0131900	2574	3127	3245	1375	1506	1479	33.0251	36.845	38.2945	16.2952	19.3348	19.7934	3.03704e-07	-1.3445	down
Os06g0600700	2561	2272	2260	357	478	417	33.0328	26.7922	28.0934	4.60894	6.67	6.39041	3.67202e-16	-2.82135	down
Os10g0510300	133	162	286	944	579	630	2.02219	2.28419	4.0406	13.2837	9.01733	10.0714	0.0013194	1.53668	up
Os03g0205400	542	633	564	3274	1205	1533	3.37464	3.64477	3.25876	18.831	7.67709	10.0265	0.00104548	1.40506	up
Os05g0205000	138	70	101	26	32	21	7.04588	3.28527	4.7748	1.22678	1.66017	1.07948	0.00139844	-2.33691	down
Os05g0572000	115	96	210	358	746	1069	2.6344	2.02868	4.4688	7.5721	17.4728	25.7208	0.00505803	2.07392	up
Os01g0740700	113	97	210	6196	1563	1463	1.4166	1.12501	2.4512	72.1965	20.161	19.3775	2.58878e-09	4.00754	up
NewGene_1092	3	6	9	58	40	64	0.04296	0.092541	0.1638	1.03909	0.78858	1.31753	0.00187666	2.85883	up
NewGene_3826	155	89	306	30	60	45	1.5668	0.829246	2.86415	0.27257	0.616877	0.471356	0.00594844	-2.34898	down
Os01g0934350	308	324	212	107	107	156	15.5076	15.059	9.88225	4.93208	5.49261	8.19125	0.00195744	-1.50229	down
Os03g0322900	5	6	2	126	49	176	0.089348	0.115877	0.041409	2.58685	1.10657	4.11107	3.88214e-06	4.43015	up
Os05g0406100	13734	9494	16711	2097	2377	1629	157.274	100.319	169.439	21.4347	26.3493	19.6498	7.77031e-14	-3.06117	down
Os08g0514300	2	0	0	620	64	99	0.036607	0	0	11.9262	1.34951	2.15704	1.51246e-06	8.07007	up
Os03g0693400	493	397	441	2595	1058	1334	17.8666	13.3098	14.8232	86.8804	39.2239	50.7762	0.000810668	1.5013	up
NewGene_6070	9	42	47	194	214	233	0.067588	0.482039	0.433844	1.57075	2.19557	2.6217	0.00127483	2.45988	up
NewGene_6077	42	84	45	243	266	161	0.922647	1.75785	0.914232	4.74446	6.15996	3.52082	0.00114825	1.6948	up
Os01g0110100	163	181	470	48	107	51	1.67774	1.72547	4.50243	0.456421	1.11914	0.546768	0.00594653	-2.27024	down
NewGene_2759	125	176	180	621	381	508	1.20403	1.5057	1.81497	5.6361	3.82731	5.45367	2.34937e-05	1.31926	up
Os12g0609800	670	1302	956	4189	2221	2590	6.62108	11.6293	8.71615	37.2889	21.9357	26.2515	2.67341e-05	1.29912	up
Os03g0306800	4162	6857	4212	12411	12052	12937	191.084	290.931	179.457	525.717	565.358	623.07	7.90938e-05	1.01109	up
Os08g0101700	4967	2725	4783	1769	945	1221	128.132	64.965	114.498	42.1026	24.9029	33.037	7.17505e-06	-2.07254	down
Os02g0125566	78	73	131	716	313	454	1.82032	1.58868	2.85783	15.5771	7.52654	11.2349	0.000111656	2.01133	up
Os01g0583100	1387	2046	2240	5452	4650	4128	25.3312	34.5314	37.9806	91.9044	86.8041	79.1021	0.000143176	1.01087	up
Os11g0550900	321	268	358	1057	722	743	5.96935	4.61197	6.19188	18.1741	13.7439	14.5096	0.00453968	1.04696	up
Os02g0162600	147	60	81	349	947	1569	4.66405	1.74305	2.38522	10.2188	30.7501	52.3158	0.000418018	2.98106	up
Os05g0519400	2150	4036	2634	16816	5888	8425	22.8661	40.2069	26.2279	163.74	63.8912	94.2924	0.000631238	1.4728	up
Os09g0555150	178	482	452	38	68	88	3.45025	8.67367	8.16959	0.680469	1.3364	1.79651	1.8902e-05	-2.74915	down
Os04g0234600	42145	29667	40459	7992	19426	14863	794.419	517.353	709.026	138.827	374.781	293.391	0.00338425	-1.71211	down
Os03g0751100	3409	2161	2357	449	962	615	37.6187	22.9413	24.4882	4.74572	10.4686	6.87782	4.6256e-05	-2.28793	down
Os06g0255100	246	280	274	1390	995	693	5.0663	5.32866	5.23261	26.4309	20.9508	14.9777	2.99734e-06	1.59409	up
Os11g0438000	641	511	539	221	281	353	5.98491	4.41444	4.75633	1.84149	2.81549	3.47168	0.0076668	-1.30778	down
Os05g0126700	1304	635	821	603	241	334	8.40727	3.78198	4.90821	3.58715	1.58641	2.25746	0.00560727	-1.6679	down
Os03g0823301	8	26	34	415	338	162	0.790879	2.64958	3.53447	43.036	38.7722	19.0597	1.59136e-06	3.44467	up
Os05g0381400	0	2	0	5077	467	315	0	0.061519	0	155.891	15.8762	10.9749	6.5852e-12	11.1118	up
Os08g0468200	1111	1196	2830	138	723	294	17.5176	17.4178	41.4069	2.00163	11.6465	4.8592	0.00685044	-2.40156	down
Os03g0165300	4772	4044	5591	1619	1814	2076	53.8051	42.4072	57.5385	16.6661	20.5912	23.9903	3.12243e-06	-1.71589	down
Os05g0572700	31	16	0	802	261	151	0.720942	0.375114	0	16.5014	6.06428	3.44533	0.00367888	4.20403	up
Os07g0432800	3508	1117	1636	475	403	250	46.7704	13.7571	20.2321	5.83496	5.47831	3.49469	8.78607e-06	-2.90399	down
Os07g0191600	24	62	57	479	299	278	0.342995	0.774847	0.605597	5.52254	3.9542	3.69626	6.49279e-08	2.57482	up
Os09g0240200	2093	641	1095	167	261	198	43.8849	12.4042	21.288	3.21911	5.57509	4.33455	1.12577e-05	-2.99749	down
Os05g0435700	110	197	103	466	282	316	3.25962	5.40267	2.83812	12.7864	8.5703	9.8625	0.00882842	1.064	up
Os03g0251425	187	227	205	36	26	59	6.75793	7.59971	6.90291	1.1872	0.93209	2.21537	2.78845e-07	-2.66833	down
Os01g0303800	209	184	219	79	51	66	6.22321	5.04886	6.02909	2.13267	1.55873	2.04826	1.76501e-06	-2.0015	down
Os05g0316200	1090	761	976	4478	1981	2681	18.8944	11.909	15.6561	75.4591	35.5018	51.4684	0.00458258	1.2869	up
Os02g0674233	11	33	24	86	115	163	0.415998	1.24324	0.900513	3.20848	4.77126	6.96341	0.0037084	2.18447	up
Os11g0244600	62	69	89	4	3	3	1.33931	1.38581	1.80819	0.080949	0.065144	0.053994	2.77581e-09	-4.79863	down
Os01g0116400	1220	996	1664	791	733	414	15.315	11.5464	19.3821	9.15809	9.3925	5.4412	0.0054195	-1.36037	down
Os06g0264700	215	250	251	1022	522	591	8.34008	8.98075	9.05786	36.6863	20.7264	24.091	0.000451057	1.21391	up
Os02g0669700	15	41	21	215	75	116	0.334143	0.866917	0.443988	4.5741	1.75459	2.80687	0.0040326	2.07807	up
Os02g0638650	190	228	300	1056	679	691	2.66585	2.95854	3.89939	13.6831	9.73889	10.1798	4.22725e-05	1.40816	up
NewGene_8905	90	244	172	703	411	410	0.589776	1.52474	1.16761	4.65783	3.03027	3.03423	0.00594729	1.29154	up
Os03g0799600	221	302	239	683	614	770	5.65522	7.09356	5.63017	16.0956	16.1073	20.6823	5.27917e-05	1.13536	up
Os09g0532700	7118	5225	5908	1527	2508	2581	81.088	54.9964	62.4518	16.0479	29.1807	30.8324	0.000190747	-1.7822	down
Os03g0101300	2161	1211	2300	885	1062	592	28.0913	15.1004	28.2086	11.0356	14.9615	8.53718	0.00607977	-1.52281	down
NewGene_4954	8	4	10	200	128	110	0.135258	0.036541	0.082561	1.82304	1.28438	1.13525	2.31863e-08	3.9327	up
NewGene_4955	0	0	8	1243	107	319	0	0	0.030759	5.24736	0.516914	1.52718	2.85612e-06	7.22556	up
Os09g0451400	897	874	300	290	188	70	17.9496	16.1588	5.56783	5.35691	3.83658	1.46359	0.00258483	-2.29583	down
Os10g0345100	765	545	852	2935	3342	2036	11.4834	7.55179	11.8699	40.6522	51.27	32.0585	0.000454483	1.59262	up
Os03g0412200	1207	1380	1309	4371	2787	2963	14.4821	17.059	13.5832	31.4626	24.4719	27.0827	3.09471e-06	1.02914	up
Os01g0206200	73	150	84	576	299	555	2.0188	3.8468	2.15013	14.7673	8.49535	16.1982	1.5201e-05	1.92056	up
Os07g0634200	466	721	411	270	263	335	10.1672	14.5338	8.31274	5.42288	5.85737	7.65732	0.00168844	-1.16599	down
Os07g0558300	1060	739	892	231	183	274	19.8603	12.7987	15.5075	3.98644	3.49192	5.38644	1.62644e-08	-2.32706	down
Os09g0558900	473	1006	570	4994	2185	3814	5.43881	10.7017	6.08431	53.0761	25.7148	46.0893	2.82677e-08	2.11338	up
Os09g0369400	1495	1219	2029	133	240	174	27.5532	20.7578	34.7109	2.24972	4.51625	3.3502	9.38579e-13	-3.42692	down
Os03g0277300	86	103	166	39940	7267	10404	0.984696	1.08803	1.7604	423.489	85.3318	125.416	5.42843e-28	6.90291	up
Os07g0603600	104	115	85	45	28	39	2.70538	2.76124	2.03772	1.08095	0.728134	1.06383	0.000393406	-1.7803	down
Os07g0171200	111	302	239	829	535	504	2.91272	7.33161	5.83703	20.1392	14.4017	13.9259	0.00847993	1.22283	up
Os03g0235400	26	34	34	313	122	158	0.230462	0.280008	0.282474	2.63051	1.13509	1.5041	3.60682e-05	2.28664	up
Os01g0971800	23	29	10	997	519	1164	0.523591	0.597763	0.20326	21.1264	12.1704	28.0458	2.52529e-21	5.11235	up
Os11g0195750	56	59	70	19	9	8	2.81863	2.75112	3.32051	0.86287	0.46019	0.409457	0.000159882	-2.73382	down
Os01g0503400	6429	6572	8183	2076	3772	3257	77.9401	73.8015	92.0329	23.4163	46.7579	41.6182	0.0010287	-1.50961	down
Os11g0226933	1463	163	436	124	104	204	20.565	2.10901	5.6783	1.59823	1.49258	2.99842	0.0092675	-2.71003	down
Os08g0494350	46	57	80	455	287	369	1.1048	1.26302	1.76859	10.0806	7.04665	9.28637	2.42664e-08	2.26111	up
Os03g0670700	33063	51147	56996	208294	146689	201661	1107.04	1596.68	1807.81	6561.86	5205.15	7202.03	2.27675e-09	1.66297	up
Os06g0499301	90	176	133	432	285	346	1.13705	2.05395	1.56649	5.04899	3.6941	4.60596	0.00150576	1.1086	up
Os06g0698748	4631	3079	3992	723	902	652	84.0444	52.8224	68.5469	12.4166	17.2801	12.679	2.31427e-11	-2.70897	down
Os07g0643400	1206	1299	861	421	271	269	29.4147	29.2648	19.4845	9.45108	6.74869	6.88102	4.20573e-12	-2.15906	down
Os06g0728000	23471	23096	20636	12540	9393	10675	705.948	640.972	573.571	348.88	287.847	336.27	1.20608e-09	-1.38835	down
Os11g0434400	0	5	8	79	163	82	0	0.086178	0.167017	1.68421	3.86386	1.99865	0.000263777	4.41434	up
Os01g0126600	313	313	309	1521	751	722	3.91438	3.61998	3.59301	17.5831	9.61715	9.49323	0.00112822	1.29811	up
Os11g0439600	585	2265	1291	324	398	60	9.88215	35.368	20.243	5.04053	6.86888	1.05484	0.0018931	-2.64382	down
Os08g0113100	2534	17902	1941	1574	960	1169	51.4324	332.692	36.349	29.7626	19.9014	24.8254	0.00130172	-2.78125	down
Os03g0843200	1066	695	808	320	280	354	47.0174	28.3422	33.0635	13.0019	12.59	16.3867	3.07808e-05	-1.79128	down
Os03g0103200	11353	13646	20953	155	990	247	440.569	489.321	754.474	5.544	39.2247	10.0437	3.73565e-11	-5.27477	down
NewGene_5920	13	23	18	65	76	144	0.099044	0.161651	0.121345	0.456151	0.585786	1.14733	0.00666365	2.13482	up
Os03g0226300	107	84	80	11	21	31	1.61313	1.17226	1.12148	0.149712	0.325584	0.482876	0.00296105	-2.41261	down
Os02g0160250	158	162	197	877	675	620	2.2577	2.14234	2.61687	11.5847	9.87208	9.31118	8.77328e-09	1.72584	up
Os05g0517200	3136	3389	2612	1216	1318	1048	25.6322	25.5955	19.811	9.16986	11.0036	8.97884	3.47709e-09	-1.66912	down
Os04g0450800	2026	3676	1816	1672	907	1377	68.0829	114.804	56.7424	52.299	29.9607	48.6435	0.000718032	-1.23311	down
Os12g0123500	416	1555	2351	424	353	315	6.96486	24.0811	36.5591	6.54505	6.03087	5.52781	0.000763337	-2.27179	down
Os01g0555100	229	51	66	0	4	9	6.99887	1.43006	1.87042	0	0.125371	0.282093	0.000506254	-5.09893	down
NewGene_9010	1864	818	1526	211	103	208	43.1719	17.4886	32.7789	4.48921	2.42567	5.03214	6.83822e-10	-3.42386	down
Os12g0274700	378718	209871	275836	21740	117610	91832	12991.5	6615.29	8748.43	659.548	4090.45	3244.85	0.00823267	-2.19473	down
Os04g0228400	165	183	88	10	29	11	4.13133	4.24471	2.03657	0.228589	0.738204	0.289815	3.12367e-05	-3.39293	down
Os07g0677100	1916	145	253	8	7	19	43.635	3.03134	5.33338	0.156188	0.142643	0.451438	1.4597e-08	-6.56081	down
Os10g0495600	708	1316	1030	4060	2333	2932	4.58022	7.86614	6.18265	24.2412	15.4293	19.903	1.77975e-06	1.29404	up
Os03g0586400	234	347	409	1281	1011	1315	2.42736	3.33642	3.95212	12.3003	10.7549	14.3561	1.36901e-06	1.55231	up
Os07g0498800	1660	2263	1760	6796	4085	4163	13.2924	16.7458	13.3402	49.5467	34.3284	35.7408	3.58665e-06	1.06484	up
NewGene_769	4	8	13	217	93	254	0.108126	0.190001	0.321732	5.48094	2.5898	7.29883	7.06889e-08	4.16961	up
Os05g0155700	737	794	665	473	435	460	12.5139	12.4629	10.4723	7.40108	7.53669	8.19009	0.000213427	-1.00738	down
Os10g0556200	8380	5790	9236	2483	2335	2896	125.043	79.8347	127.882	34.1816	35.5839	45.3222	7.30809e-07	-1.9537	down
Os04g0628200	374	524	483	1706	1307	1112	3.01388	3.90489	3.61345	12.6939	10.768	9.40003	7.34727e-08	1.25305	up
Os07g0160400	8322	4522	8943	2845	3897	3681	263.786	132.448	263.029	83.1811	126.182	122.386	0.00933118	-1.41152	down
Os08g0517600	478	924	657	2136	1550	1561	13.3677	24.1275	17.5102	54.8794	44.3639	46.1289	3.97494e-05	1.04887	up
Os01g0236700	14015	8172	12899	4066	5027	4272	120.428	65.3044	103.59	32.1222	44.3181	38.3821	0.000135882	-1.74581	down
Os11g0104300	2742	2509	1775	1559	966	1419	23.0534	19.4935	13.8445	12.0918	8.29714	12.51	0.00156271	-1.18929	down
Os01g0854000	729	646	2211	211	404	179	9.93483	8.1393	27.9788	2.6447	5.61717	2.54855	0.00128069	-2.48212	down
Os01g0611000	2364	1698	1248	372	695	568	41.1144	27.4774	20.777	5.99778	12.4368	10.293	0.000294652	-2.01609	down
NewGene_6756	24	6	11	259	248	58	0.255378	0.059578	0.129455	3.74566	4.88567	0.70523	0.00143259	3.35076	up
Os06g0225900	213	445	218	1484	653	1052	4.13579	8.01017	3.93059	26.6689	12.9826	21.493	0.000391545	1.55267	up
Os08g0130400	1382	1566	1362	318	484	370	21.1403	22.1355	19.3351	4.48837	7.55683	5.92785	1.866e-09	-2.17291	down
Os02g0326700	12535	7594	11837	1613	3389	3645	229.794	128.631	201.337	27.264	63.4674	70.068	0.000158328	-2.20408	down
Os02g0125300	1049	1692	1066	6667	2508	2899	26.0036	38.4653	25.0123	151.594	63.3329	74.3643	0.0029857	1.30669	up
Os09g0320400	223	414	240	150	43	39	2.83985	4.8658	2.8377	1.75527	0.552441	0.510301	0.000747748	-2.29053	down
Os06g0258000	120	99	87	478	466	300	2.93049	2.23782	1.97736	10.825	11.6858	7.71627	0.000278978	1.67501	up
Os08g0531000	615	1751	2370	825	595	631	8.79018	24.6108	33.7338	9.76841	7.77492	9.18004	0.00908997	-1.50543	down
Os01g0825500	2127	1546	1560	805	1019	558	31.498	21.1603	21.5854	11.0234	15.4078	8.67883	0.00207299	-1.47987	down
Os04g0608100	2467	3872	2963	1164	1907	1134	38.5309	56.1018	42.7677	16.0373	29.8953	18.5062	0.000666572	-1.41217	down
Os02g0255500	1538	1902	2135	905	1328	943	44.728	51.1026	57.6116	24.2796	39.4449	28.7498	0.00590694	-1.105	down
Os06g0595800	275	490	346	982	1121	1454	5.21088	8.5718	6.07916	17.177	21.7202	28.9182	0.000174764	1.41061	up
NewGene_8159	2	0	16	1039	34	234	0.015498	0	0.16306	12.0427	0.386764	3.16112	0.00079397	5.66125	up
Os10g0370000	1371	1285	1147	679	739	734	21.0273	18.1541	16.3165	9.60643	11.5462	11.7619	0.000584004	-1.14679	down
NewGene_7474	100	128	143	846	396	277	1.11276	1.88438	1.69726	10.6979	7.44008	4.93563	0.00237896	1.65496	up
NewGene_1266	49	83	83	423	354	375	0.669703	1.05194	1.05539	5.37037	4.97094	5.40853	1.60065e-10	2.11605	up
Os05g0151200	7	0	0	579	72	74	0.206968	0	0	18.3891	2.53059	2.66743	0.000790104	6.05581	up
Os10g0474100	2428	1041	2264	196	534	526	37.5735	14.8861	32.5168	2.79255	8.43216	8.5319	0.000531333	-2.51774	down
Os11g0532000	62	80	81	267	292	251	1.54782	1.85269	1.8835	6.17332	7.46991	6.60368	4.27467e-05	1.55518	up
Os01g0856500	2044	3161	1883	928	798	1069	25.4866	37.2988	22.383	10.9058	10.7461	13.9942	8.23723e-09	-1.63499	down
NewGene_1781	2	0	0	92	41	104	0.064395	0	0	3.8969	1.92489	4.99876	4.23106e-05	6.48925	up
NewGene_1783	0	2	4	95	97	38	0	0.046761	0.113198	2.186	2.53869	0.980059	7.45614e-05	4.96372	up
Os08g0202300	5237	1421	1383	161	288	268	35.5578	9.06594	8.80104	1.25507	2.20531	2.57735	6.00825e-07	-3.8796	down
Os04g0605300	4444	3099	3704	1563	2027	1910	84.8605	54.4734	65.9648	28.2474	39.4146	39.1313	0.00159246	-1.36921	down
Os07g0682400	6231	8132	7066	5842	4109	3504	55.2829	66.6689	58.1691	47.8134	37.2408	32.601	5.82751e-06	-1.00784	down
NewGene_2142	46	132	112	497	397	296	0.693646	1.59682	1.45437	6.64557	5.7815	4.52357	0.00063767	1.75105	up
NewGene_2147	6	17	24	205	146	94	0.240036	0.624327	0.879147	7.64415	5.99531	3.98034	0.000108632	2.92452	up
Os01g0894300	1338	2644	1422	773	732	567	28.2431	51.5104	27.8835	15.0335	15.9436	12.545	1.94369e-07	-1.66162	down
Os09g0415050	91	15	18	2256	733	1157	0.546452	0.083183	0.097891	12.5266	4.50714	7.30437	6.62247e-07	4.54256	up
Os07g0179500	422	312	490	124	181	183	9.91094	6.76234	10.6675	2.67447	4.33576	4.48938	0.00205738	-1.65143	down
Os05g0549100	16528	10158	19542	6596	7789	6554	239.207	134.88	262.766	86.8729	113.982	98.4354	0.00166555	-1.4942	down
Os07g0558100	54	71	58	193	170	236	1.15734	1.39694	1.14174	3.80603	3.72452	5.31045	0.00107925	1.40459	up
Os04g0524600	1070	503	441	65	179	118	14.3762	6.2394	5.49367	0.794158	2.4489	1.65094	0.000205927	-2.80948	down
Os04g0403701	7784	4738	6245	3622	2793	2930	84.8869	47.7357	63.1879	36.4381	31.1126	33.512	0.000700688	-1.38668	down
Os09g0458900	1597	1406	1723	608	988	853	71.3409	58.0481	71.4286	25.0326	45.1172	39.9848	0.00667191	-1.25644	down
Os05g0397300	2104	1153	1079	210	144	214	41.9001	20.3915	18.6372	3.65049	2.87707	4.58624	9.53901e-12	-3.3222	down
Os03g0178100	8578	5511	7841	2794	4017	3783	90.2331	53.5657	76.5346	27.1109	43.1682	41.7314	0.00416222	-1.38562	down
Os03g0623100	0	0	0	216	40	104	0	0	0	7.1512	1.4425	3.90015	2.30765e-07	8.94177	up
Os03g0665800	121	284	203	720	424	567	3.56222	7.74407	5.55693	19.6208	12.786	17.5777	0.00269808	1.19487	up
Os01g0548750	14	12	14	107	66	75	0.410372	0.344007	0.382711	3.05896	2.09068	2.44616	0.000416392	2.27303	up
Os02g0734300	1902	1355	2209	420	868	344	51.0982	33.6268	55.0494	10.4101	23.8255	9.68605	0.000853245	-2.05858	down
Os08g0406450	97	51	81	21	21	19	2.53425	1.22103	1.96577	0.504716	0.562364	0.510785	0.00216839	-2.28175	down
Os01g0765400	47	43	42	189	225	291	0.894727	0.749707	0.741926	3.30903	4.37539	5.80156	4.53261e-05	2.10441	up
Os07g0561500	856	1067	1101	3035	4771	4077	25.8399	29.7561	30.8177	84.5074	147.149	129.082	7.60511e-06	1.68966	up
Os03g0343900	40961	35041	41382	6073	19765	14909	1759.26	1390.66	1649.17	240.62	867.268	671.614	0.00493561	-1.80327	down
Os02g0259900	21	46	97	7953	2413	2634	0.373475	0.778348	1.64818	134.751	45.2732	50.735	4.8992e-19	5.9183	up
NewGene_1628	83	28	109	394	389	422	0.730338	0.543722	1.07521	3.95657	3.79126	4.17764	0.00618356	2.07156	up
Os07g0597000	6786	9560	9581	2893	3992	3077	194.778	253.558	255.18	76.5876	117.06	92.6258	2.98404e-07	-1.66591	down
Os05g0455900	27	169	131	707	437	515	0.179817	1.05012	0.812596	4.387	3.00143	3.63227	0.00402633	2.0823	up
Os02g0750100	8652	6197	6817	2474	4281	3882	815.547	539.747	596.198	215.083	412.249	383.744	0.00822679	-1.34509	down
Os03g0659350	177	103	167	759	434	613	5.89202	3.16861	5.17014	23.3879	14.813	21.4699	0.00134474	1.6211	up
Os07g0642600	2602	2188	2323	1237	1034	1104	37.6207	29.2368	31.1632	16.4999	15.2633	16.7379	1.2898e-06	-1.42631	down
Os07g0100300	11713	4885	6618	1343	2337	2321	183.494	70.0721	92.2723	19.8566	37.8502	39.7679	0.000203388	-2.30841	down
Os05g0137200	1240	1025	943	368	287	300	24.2052	18.4732	17.0526	6.68667	5.75299	6.18987	4.7172e-11	-2.10536	down
Os07g0230600	36	50	35	218	254	197	1.74312	2.2485	1.58521	9.96438	12.8504	10.195	4.90934e-07	2.17242	up
Os02g0625100	30	45	32	109	156	181	0.527747	0.734549	0.524214	1.77605	2.82348	3.36649	0.00249937	1.78874	up
Os04g0569100	237	240	394	1712	1354	596	2.188	2.04805	3.37764	14.603	12.7881	5.7754	0.00272208	1.70924	up
Os10g0561800	1292	534	622	253	300	275	28.2226	10.7758	12.6066	5.0933	6.69575	6.29806	0.00199134	-1.9473	down
Os11g0454200	75	25	39	11054	3225	1883	2.42621	0.732636	1.17557	333.991	107.891	64.6789	4.14461e-17	6.35055	up
Os03g0753500	1778	1770	1019	500	605	639	28.6388	26.3395	15.2216	7.42237	9.95013	10.7902	7.64313e-05	-1.69952	down
Os03g0267100	95	393	167	13024	2203	3944	0.670466	2.57645	1.09637	85.3161	15.9809	29.3695	2.32134e-10	4.53519	up
Os08g0500700	4878	6870	3870	85178	39468	22056	44.2818	57.6266	32.5946	713.388	366.074	210.021	1.28678e-08	2.86126	up
Os02g0552100	85	149	139	404	380	358	0.786759	1.27638	1.18843	3.45052	3.60243	3.47501	0.000114132	1.31811	up
Os09g0322100	236	174	222	64	80	69	3.36688	2.2934	2.94115	0.835825	1.16102	1.02021	0.000181695	-1.90702	down
Os01g0962700	2936	2778	3128	543	555	765	60.023	52.4695	59.3403	10.2304	11.5738	16.3906	1.66563e-14	-2.56966	down
Os01g0357150	3508	454	10898	55	105	8	48.1135	5.74266	138.716	0.685489	1.45767	0.108183	1.45723e-08	-6.82493	down
Os05g0188100	5928	4715	7007	1785	2640	2537	270.455	198.755	296.642	75.1203	123.03	121.371	0.000181695	-1.66121	down
NewGene_2353	19	3	13	375	155	126	0.233408	0.014061	0.085375	4.00008	1.85442	1.41806	0.000101655	3.74398	up
Os12g0194900	1162	1131	1122	90	142	87	18.2548	16.4177	16.3546	1.30078	2.26606	1.43408	3.10715e-21	-3.72907	down
Os04g0429600	966	979	1246	97	77	215	11.5951	10.8529	13.8753	1.07197	0.932361	2.70731	7.81467e-10	-3.35208	down
Os07g0674300	38	55	59	269	197	226	0.441474	0.58786	0.633086	2.90743	2.3576	2.77298	7.11724e-07	1.86489	up
Os02g0573300	818	837	856	491	597	424	6.35561	6.01423	6.17171	3.5193	4.73752	3.4581	0.00413804	-1.04984	down
Os11g0136600	3	15	9	127	38	72	0.042739	0.200004	0.118152	1.71861	0.566992	1.10633	0.00402622	2.82357	up
Os03g0796600	3320	3549	2710	1811	1118	2026	46.8225	46.2344	35.4569	23.5556	16.0966	29.9597	0.00028091	-1.28844	down
Os01g0617600	149	168	173	783	531	579	1.74329	1.82182	1.87462	8.48169	6.36414	7.12882	7.22869e-10	1.60757	up
NewGene_9285	51	84	114	640	572	396	0.608086	0.922124	1.30236	9.44754	7.42062	5.00203	1.50306e-07	2.37492	up
Os04g0444800	14289	13179	15544	3261	5293	4808	156.383	133.064	157.579	33.0111	59.1972	55.252	9.50243e-07	-1.99045	down
Os01g0158500	49	135	143	27	21	14	0.654415	1.66322	1.7709	0.325498	0.287338	0.185278	0.00015042	-2.69503	down
Os09g0570900	314	454	394	1089	669	1235	4.23229	5.94631	4.65729	13.5932	9.20619	17.1161	0.00435064	1.0484	up
Os12g0156900	57	117	99	272	312	445	0.847596	1.6168	1.36971	3.75465	4.7729	6.99033	0.00122092	1.6513	up
Os03g0129800	242	267	392	72	85	103	5.37332	5.47638	8.09069	1.47313	1.91459	2.39008	1.35553e-05	-2.10303	down
Os05g0585900	9722	8357	9599	5296	6197	4466	171.932	136.553	157.515	86.4007	111.959	82.8419	0.00183495	-1.12762	down
NewGene_1370	42	10	0	3479	381	2004	0.630553	0.040908	0	50.8434	5.89241	35.1055	0.00218283	6.27214	up
Os08g0559800	4	9	16	102	203	141	0.076293	0.147198	0.278616	1.80655	4.01322	2.85346	1.04007e-05	3.68377	up
Os08g0337100	231	228	216	1026	411	715	3.49653	3.19667	3.03024	14.3695	6.37242	11.3722	0.00360706	1.29518	up
Os05g0462000	271	101	56	13	0	5	19.5983	6.73774	3.76371	0.826304	0	0.354829	0.000181277	-5.09964	down
Os05g0490300	855	1318	1048	631	422	528	13.6108	19.3968	15.4862	9.26986	6.85754	8.80908	6.65987e-11	-1.34353	down
Os01g0356900	573	949	2543	91	187	22	9.0905	13.9178	37.4615	1.31964	3.02908	0.362356	2.35895e-05	-4.0426	down
Os07g0673200	1330	763	1755	574	589	675	22.4341	11.8894	27.4644	8.92011	10.1384	11.941	0.0099345	-1.42388	down
Os04g0476100	3187	3757	3893	2734	1695	1643	54.7189	59.6936	61.6546	43.1579	29.9467	30.7648	2.64041e-06	-1.18766	down
Os10g0365200	32	29	72	313	509	182	1.11841	0.935876	2.38762	10.3584	18.6554	6.82107	0.000758606	2.60084	up
Os08g0468100	42882	29062	69192	4457	14003	9792	403.489	253.403	605.845	39.3439	134.717	97.7432	0.000133646	-2.61301	down
Os03g0297700	132	237	120	737	349	445	2.83568	4.69513	2.37955	14.6	7.65622	10.0246	0.00283464	1.32084	up
NewGene_2415	28	53	56	654	461	378	0.30915	0.540483	0.565026	6.7721	5.48614	4.50252	3.02131e-15	3.12493	up
Os07g0635800	47	75	43	218	201	149	0.626342	0.929919	0.536214	2.70737	2.76344	2.09987	0.00122	1.48285	up
Os09g0315700	1090	921	802	3562	2008	1919	9.81905	7.66533	6.70006	29.6051	18.4834	18.1262	0.00986551	1.02919	up
Os01g0314800	4513	4701	5288	1499	2087	1423	214.812	206.755	233.536	65.8194	101.484	71.0483	1.89955e-07	-1.84225	down
Os08g0416000	4342	3922	2719	1247	1692	1431	67.5843	56.4272	39.1966	17.9301	27.0518	23.5391	6.93462e-05	-1.64536	down
NewGene_5145	23	21	36	152	227	105	0.455521	0.263683	0.496414	1.99203	3.97147	1.55429	0.00130348	2.28118	up
NewGene_5148	53	121	145	351	458	362	0.400059	0.941217	1.02493	2.4702	3.82294	2.9127	0.004476	1.60745	up
NewGene_6210	2	7	0	174	139	110	0.02757	0.077876	0	2.21569	1.95486	1.58594	9.9751e-08	5.29343	up
Os02g0605900	654	177	439	100	114	159	19.1336	4.76766	11.9178	2.67971	3.40615	4.87672	0.00622613	-2.1618	down
Os06g0185900	9015	6925	13268	3196	4611	4218	262.181	186.113	358.058	85.7347	137.012	128.653	0.00108933	-1.60364	down
Os04g0531750	3010	1402	2420	308	617	518	86.2966	37.1473	64.3831	8.12158	18.0626	15.5765	1.9722e-05	-2.58317	down
NewGene_5994	0	16	22	5461	683	1094	0	0.552416	0.778566	199.015	27.5623	45.3111	5.4267e-10	7.18949	up
Os05g0364600	684	783	592	2981	1515	1654	15.0433	15.9145	12.0767	60.5571	34.0662	38.1957	0.000235433	1.21524	up
Os06g0691600	1475	1006	1494	517	788	697	59.3068	37.3635	55.7437	19.1542	32.3619	29.3892	0.00985217	-1.31857	down
Os02g0793500	256	275	428	125	117	104	3.50257	3.46724	5.42714	1.57285	1.62302	1.48635	3.52243e-05	-1.80322	down
Os07g0175300	291	266	170	82	54	81	3.10618	2.62075	1.68517	0.80765	0.579674	0.903251	1.76146e-05	-2.09403	down
Os12g0138166	13	47	10	268	85	129	0.33709	1.15715	0.236073	6.62823	2.32214	3.62764	0.0059949	2.49178	up
Os07g0588100	18	64	26	270	211	213	0.209436	0.681572	0.279576	2.89472	2.51102	2.5925	2.95606e-05	2.43054	up
Os08g0425800	1708	1733	1723	9091	4278	4771	45.5487	42.7693	40.9529	211.274	110.776	128.063	2.7368e-05	1.43227	up
NewGene_8749	20	8	13	128	60	90	0.956271	0.343956	0.557431	5.73151	2.97403	4.54486	0.00564255	2.3425	up
Os04g0498600	32670	34135	30401	14839	12189	11149	354.121	346.155	309.923	153.214	136.388	130.551	3.55717e-16	-1.68744	down
Os02g0314300	1598	1060	3144	124	331	327	25.4193	15.5765	46.4109	1.8149	5.36927	5.45437	8.08838e-06	-3.19038	down
Os06g0676600	289	278	283	104	76	93	4.45061	3.96285	4.05594	1.47814	1.18909	1.49783	7.0956e-09	-1.98416	down
Os05g0503300	8074	7645	8517	3041	3857	3946	98.7499	86.4031	96.6563	34.3053	48.1972	50.6218	2.00414e-05	-1.47511	down
Os08g0366000	14843	10994	16156	4632	8378	5451	125.662	85.086	127.077	35.9305	70.622	48.3248	0.00318845	-1.50215	down
Os06g0651300	188	272	175	791	454	407	2.48407	3.32244	2.14166	9.63742	6.11974	5.63583	0.00683332	1.03951	up
Os11g0644600	2071	1828	2590	1033	1280	927	33.6689	27.4619	39.0766	15.4904	21.2677	15.7981	0.000906293	-1.32986	down
Os03g0705800	393	790	400	134	150	184	7.12148	13.2263	6.72058	2.23378	2.77388	3.49552	1.67589e-06	-2.0149	down
Os05g0428700	637	826	710	425	250	268	9.79119	11.7306	10.1254	6.02506	3.91283	4.31919	9.59575e-10	-1.54735	down
Os03g0263900	5076	4480	4914	1793	2131	2417	45.7133	37.2813	41.064	14.8905	19.6083	22.8264	2.43284e-05	-1.51238	down
Os03g0382100	450	1267	2376	9	36	310	6.42273	16.7037	31.4674	0.109666	0.513968	4.63563	0.00571668	-3.75018	down
Os03g0122300	373	541	1063	321	292	167	8.32507	11.2596	22.5272	6.78492	6.68621	4.08532	0.00653336	-1.6724	down
Os04g0690800	580	471	197	17178	11599	12814	14.8685	11.1623	4.67512	406.66	304.089	344.879	3.82397e-23	4.69076	up
Os03g0708900	201	281	169	695	517	731	3.33224	4.31884	2.60832	10.6556	8.77061	12.7538	0.000153559	1.26851	up
Os07g0105600	769	1293	1554	2745	4178	4172	28.1656	43.7793	52.8675	92.8361	156.483	160.43	0.00396131	1.34845	up
Os08g0143700	114	166	127	676	383	373	2.1846	2.93472	2.24726	11.9742	7.51957	7.5077	1.53101e-05	1.47439	up
Os08g0560000	296	136	294	26	81	28	5.93059	2.52362	5.46851	0.478183	1.64725	0.585109	0.00178326	-2.74871	down
Os08g0343000	482	319	370	196	112	142	6.71306	4.11336	4.79368	2.50058	1.56961	2.05733	0.000142214	-1.77036	down
Os07g0573000	10	11	22	166	78	51	0.120404	0.120205	0.256381	1.96138	1.0244	0.684345	0.00701323	2.38683	up
Os06g0181200	175	355	205	2063	810	1004	2.94195	5.5167	3.18789	32.0008	13.9093	17.7026	2.08946e-06	2.06351	up
Os12g0189400	86421	59468	82738	14218	32774	26008	3762.67	2392.47	3342.54	571.06	1457.81	1187.71	0.000486952	-1.95412	down
Os01g0651100	37	195	91	908	606	561	0.293821	1.43735	0.671588	6.70178	4.95099	4.70526	7.7182e-05	2.43718	up
Os01g0727820	232	264	221	96	46	97	3.75213	3.94265	3.30972	1.42377	0.761228	1.64295	2.83111e-05	-1.9292	down
Os02g0136150	110	90	105	851	521	476	4.95972	3.73161	4.39017	35.4517	24.026	22.5283	8.0881e-09	2.22227	up
Os11g0454000	0	0	0	202	102	276	0	0	0	6.69002	3.71527	10.3922	1.98947e-10	9.70638	up
Os01g0353900	373	641	646	298	278	289	7.63912	11.7499	11.9016	5.58593	5.44083	6.18005	0.000171711	-1.2365	down
Os09g0510200	157	262	250	992	485	534	5.3346	8.22068	7.88583	31.1146	16.8141	19.0426	0.00164188	1.24387	up
Os05g0556300	65	116	87	270	231	224	0.912574	1.51791	1.14335	3.52613	3.33594	3.31685	0.00127304	1.13755	up
Os01g0543600	847	1034	1772	98	155	46	9.10357	10.272	17.6837	0.967282	1.69508	0.514707	1.59929e-10	-3.91463	down
NewGene_7164	4631	4161	4407	2271	2172	1482	79.7025	66.0953	71.145	36.3736	38.6237	26.6948	4.37963e-06	-1.50126	down
Os01g0819800	29	40	40	177	181	152	0.337525	0.432294	0.432317	1.92642	2.18767	1.87929	1.29339e-05	1.91921	up
Os07g0677600	213	282	128	83	69	72	4.93796	6.06389	2.75978	1.77405	1.63175	1.74668	0.000236335	-1.78649	down
Os07g0549200	137	280	254	1117	950	877	3.29875	6.2198	5.56858	24.5664	23.0319	22.291	5.68408e-09	1.83928	up
Os08g0484800	127	178	188	397	439	571	2.5931	3.35336	3.55738	7.48757	9.14913	12.2394	0.00407649	1.22054	up
Os02g0215900	5	23	10	88	98	65	0.068232	0.294574	0.122002	1.13216	1.40956	0.954033	0.00348509	2.49074	up
Os12g0638200	718	2498	2023	1053	565	280	10.0733	32.2255	26.3753	13.4112	7.99256	4.1224	0.00815143	-1.77855	down
Os01g0924200	139	122	72	40	41	48	3.73309	3.01525	1.77762	0.977872	1.11519	1.3328	0.00814126	-1.69889	down
Os05g0170800	9608	6074	8141	4116	4007	4187	181.24	105.871	142.497	71.6266	77.2218	82.8477	0.00145324	-1.31354	down
Os12g0562700	16	33	30	390	132	63	0.113804	0.223492	0.204696	2.70811	1.01289	0.496819	0.00541928	2.50503	up
Os11g0121300	116	101	98	360	347	284	4.45866	3.58829	3.502	12.8405	13.6825	11.49	0.00118525	1.31329	up
Os02g0773200	7	91	18	1577	331	440	0.218273	2.61347	0.501924	45.6476	10.6137	14.4708	7.29523e-05	4.07173	up
Os11g0206000	5280	5830	5309	2683	2002	1567	85.7679	87.5192	80.0337	40.212	33.2196	26.6901	3.18121e-12	-1.73919	down
Os01g0231000	2961	4846	2669	1421	1349	1551	66.0731	99.7492	55.1024	29.3448	30.5709	36.0909	5.27925e-08	-1.56152	down
Os01g0571100	686	928	652	262	318	328	22.0321	27.5496	19.4131	7.73849	10.425	11.0422	9.098e-07	-1.60822	down
NewGene_5067	105	135	151	461	347	285	1.79934	1.76419	2.4399	5.15412	4.6071	3.62245	0.00168393	1.14787	up
Os11g0161900	7	19	4	129	61	68	0.277236	0.696166	0.146938	4.89716	2.54271	2.93467	0.00192043	2.80701	up
Os02g0617600	2277	1736	2441	923	956	1092	33.6498	23.5963	33.3247	12.5148	14.4048	16.6576	0.00016971	-1.4606	down
Os10g0144700	47	65	84	11	20	9	0.817268	1.04312	1.35433	0.17177	0.354613	0.164963	0.00146638	-2.58082	down
Os08g0499800	151	166	144	560	430	417	2.29092	2.32891	2.03272	7.8573	6.67678	6.65415	4.03638e-06	1.27361	up
Os12g0528400	1039	1099	1061	415	651	442	8.51722	8.32351	8.06939	3.17045	5.53915	3.82855	0.000911242	-1.38414	down
Os12g0174700	182	553	242	92	37	98	9.12533	25.6346	11.2284	4.24113	1.84654	5.13861	0.000201234	-2.37485	down
Os09g0449000	6	7	0	154	38	47	0.232223	0.232581	0	5.50478	1.48445	1.8859	0.00793181	3.79956	up
NewGene_593	49	15	32	563	239	185	0.678648	0.195466	0.405994	7.95265	3.56066	2.81889	0.000350516	2.8914	up
Os09g0467200	2289	1115	2067	489	656	415	69.449	31.2705	58.1973	13.6715	20.3172	13.1894	7.05962e-05	-2.17354	down
Os08g0506500	289	521	476	934	1220	1364	11.2051	18.6912	17.1347	33.4554	48.4273	55.5623	0.0044289	1.18473	up
Os01g0307686	9	13	8	171	99	204	0.262249	0.339822	0.214743	4.81396	3.09171	6.53353	5.68408e-09	3.66767	up
Os01g0944100	657	622	981	9343	3574	1544	12.873	11.6629	17.8606	172.306	73.9439	41.0048	0.00135776	2.2491	up
Os04g0121100	48	1083	929	14	25	5	0.554479	11.6336	10.0247	0.141028	0.285661	0.053529	3.10544e-07	-5.7407	down
Os10g0419300	473	809	765	8041	2542	1711	7.40168	12.3645	12.1418	127.944	46.7558	29.6574	0.000416598	2.19445	up
Os06g0229000	15	68	93	1972	851	900	0.579463	2.58462	3.53666	74.8593	35.7795	38.8089	2.64348e-09	4.07443	up
Os07g0203900	34	90	90	300	290	205	0.567663	1.39118	1.39523	4.61529	4.94041	3.59036	0.0044334	1.61203	up
Os11g0109600	55	101	80	228	264	203	0.652153	1.11041	0.885845	2.51584	3.22612	2.54348	0.00394308	1.27796	up
Os06g0129400	4775	3636	4878	1717	1431	1209	49.4044	34.7662	46.8308	16.3871	15.1281	13.1212	3.33474e-09	-1.9727	down
Os03g0774300	6470	3739	4725	1492	2069	1931	78.9997	42.4797	54.1211	16.9848	25.8347	24.7828	0.00024062	-1.79006	down
Os01g0169800	937	1146	1137	407	298	338	13.116	14.8145	14.7609	5.2499	4.25612	4.95917	2.18807e-22	-1.95762	down
Os06g0110000	673	537	400	18	32	107	9.97243	7.35531	5.5065	0.244828	0.479465	1.66061	1.62184e-05	-3.65534	down
Os07g0481400	498	374	463	275	215	238	4.12263	2.86416	3.55514	2.09772	1.81395	2.06808	0.00192998	-1.23693	down
Os03g0144800	71	269	167	802	506	593	0.790565	2.77192	1.7221	8.2498	5.7651	6.93374	0.00215188	1.63886	up
Os09g0322800	39	60	36	237	174	204	0.294524	0.425256	0.251737	1.68376	1.37169	1.65306	1.83639e-06	1.87745	up
Os03g0196600	680	423	467	42	133	222	14.0613	8.07718	8.95422	0.789065	2.80096	4.81279	0.0077705	-2.28567	down
Os02g0758000	400	648	463	20975	10503	6027	10.2765	15.3872	11.0374	497.893	276.09	162.639	1.0864e-22	4.27711	up
Os04g0692600	7640	5626	6959	1463	3263	2264	196.041	133.396	165.697	34.6334	85.5287	60.9191	0.000723981	-1.83793	down
Os03g0684400	6506	5580	8882	2206	3544	1830	96.7785	76.6913	122.586	30.2688	53.8593	28.5515	0.000339866	-1.78449	down
Os01g0142300	1003	937	545	539	251	420	16.5639	13.6957	8.52889	8.5284	4.13563	7.10212	0.00402469	-1.40882	down
Os02g0504050	121	201	105	544	446	285	1.2253	1.8883	0.985736	5.10208	4.63288	3.03295	0.00538519	1.27137	up
Os04g0271450	203	356	258	87	80	96	1.46258	2.37039	1.72388	0.578554	0.584825	0.719623	2.14292e-08	-1.92324	down
Os04g0495800	2091	1428	2014	864	914	1073	16.4451	10.2422	14.4865	6.27259	7.32681	8.84396	0.00277505	-1.3036	down
Os02g0321000	60	189	109	536	308	376	0.510564	1.49295	0.866476	4.23605	2.69746	3.37769	0.00366727	1.48742	up
Os01g0121300	538	875	609	2246	1653	1748	7.48513	11.2412	7.85349	28.8287	23.5044	25.5078	1.74343e-09	1.17233	up
Os03g0817100	72	32	28	296	162	283	1.97669	0.798667	0.710834	7.55682	4.5694	8.20528	0.00564859	2.07743	up
Os05g0227800	226	241	194	735	623	850	4.09589	4.02551	3.2568	12.3	11.5468	16.1656	1.52073e-05	1.41678	up
Os09g0533400	6207	3846	6360	2691	2697	2676	136.462	78.1266	129.74	54.5685	60.5748	61.7075	0.00144234	-1.3855	down
Os12g0583300	12199	11765	30939	846	2716	1967	228.022	203.198	536.601	14.5883	51.8505	38.5586	2.57457e-07	-3.58492	down
Os01g0767000	669	737	611	383	314	393	24.2209	24.6726	20.5447	12.7883	11.6003	14.9147	9.45879e-06	-1.21456	down
Os02g0592200	128	266	141	741	510	622	2.10473	4.04163	2.15287	11.2476	8.57625	10.7439	1.33709e-05	1.51769	up
Os06g0553100	17	76	72	560	320	362	0.60359	2.59802	2.47629	19.2538	12.1779	14.1703	4.32144e-05	2.62259	up
Os04g0432800	31	57	56	338	173	263	0.493658	0.841814	0.820938	4.99702	2.81759	4.40948	4.85403e-06	2.09981	up
NewGene_5745	23	18	24	101	98	119	0.377939	0.270529	0.363131	1.5468	1.65004	2.06711	0.00141142	1.95614	up
NewGene_5747	52	26	47	204	276	169	0.339194	0.158833	0.309448	1.33763	1.96792	1.16889	0.00308581	2.02095	up
Os06g0694300	73	139	145	529	302	297	0.932893	1.64539	1.71924	6.25278	3.94873	3.99346	0.00333679	1.32976	up
NewGene_8214	3	5	5	129	96	105	0.063862	0.061552	0.060291	1.65533	1.34011	2.13366	3.40659e-10	4.34805	up
Os03g0345700	3509	2314	2120	792	1187	1510	94.1856	57.3836	52.7874	19.5994	32.542	42.5001	0.00692738	-1.5162	down
Os09g0553900	11708	7153	9871	1389	2558	2567	110.575	62.4248	86.5023	12.0954	24.679	25.426	2.34489e-06	-2.4662	down
Os02g0788800	1416	1320	1662	5172	3445	3643	20.7991	17.7923	22.4019	71.5343	52.0114	56.4306	0.000154157	1.11796	up
Os08g0482300	104	868	166	12065	1299	2109	3.85848	29.7582	5.70202	413.382	49.2788	82.1529	0.0012165	3.45376	up
Os06g0625800	23	18	41	362	142	90	0.269403	0.196885	0.455349	3.99101	1.72796	1.12702	0.00391569	2.43081	up
Os02g0640800	4284	4155	3422	1864	1752	1597	48.6086	45.8666	37.6791	20.0173	22.118	18.8446	1.95071e-08	-1.52043	down
Os01g0706850	100	272	56	46	19	20	5.19786	13.1454	2.70972	2.19203	0.987689	1.09742	0.00216077	-2.6233	down
Os02g0759500	141	141	106	539	314	420	2.08365	1.59386	1.50388	6.81422	3.88996	6.03448	0.00035644	1.35981	up
Os01g0566100	756	868	811	2710	1844	1805	7.88916	8.36418	7.81911	27.0887	19.6835	19.6681	2.70665e-06	1.04024	up
Os06g0112000	75	139	192	465	404	495	0.810363	1.38399	1.92402	4.62883	4.46105	5.6116	0.00404873	1.44833	up
Os01g0607200	505	360	278	126	138	100	7.19975	4.73127	3.66597	1.64281	2.00309	1.47506	9.28402e-05	-2.00358	down
Os01g0117000	421	260	363	68	122	85	5.40114	3.07491	4.31824	0.798622	1.59253	1.13919	0.000142066	-2.25572	down
Os07g0660000	13	19	30	129	140	166	0.25037	0.347156	0.549269	2.40155	2.89527	3.5188	6.29517e-05	2.51112	up
Os01g0687300	617	408	477	2504	1363	2427	5.58127	3.40843	4.00474	20.9099	12.6058	23.0376	0.000181695	1.68317	up
Os02g0598500	206	283	411	1868	1016	1060	3.44057	4.3769	6.37773	28.8615	17.3875	18.6103	1.7998e-05	1.77641	up
Os03g0826200	3464	1941	2816	627	1175	1278	169.695	87.8392	127.993	28.3332	58.7785	65.6431	0.00365854	-1.74576	down
NewGene_7873	294	508	378	45	6	0	2.5061	3.99731	3.0159	0.353159	0.051698	0	0.000165229	-4.9848	down
Os11g0152700	200	183	167	118	77	78	2.89015	2.39111	2.27493	1.61711	1.1091	1.20951	0.00126483	-1.37154	down
Os02g0793700	8525	8318	10882	5697	5392	5608	432.418	380.469	483.404	261.862	265.3	286.964	0.000443019	-1.06437	down
Os10g0565000	274	462	337	1076	763	997	3.83112	5.97671	4.37884	13.9113	10.9218	14.6519	1.4315e-05	1.09727	up
Os11g0118600	548	623	503	254	253	345	7.69761	8.08869	6.55553	3.28391	3.62592	5.08223	0.000391265	-1.2839	down
Os03g0223400	1732	1097	840	149	140	194	34.1485	19.9896	15.3601	2.70852	2.81008	4.00407	2.28443e-11	-3.28526	down
Os02g0790500	5210	3457	4893	2268	2396	2754	70.9813	44.5975	62.8481	28.7496	32.6123	39.6879	0.00493901	-1.21984	down
Os08g0525500	50	91	86	253	181	274	1.34034	2.34218	2.22341	6.40573	5.10023	7.89141	0.00300002	1.33958	up
Os03g0100100	38	47	62	619	278	231	1.31131	1.47319	1.96594	19.702	9.78502	8.34127	2.49868e-06	2.55914	up
Os01g0813700	66	552	293	29	11	76	1.07039	8.32889	4.43519	0.428652	0.169175	1.28679	0.00372428	-3.17058	down
Os08g0484400	187	308	268	578	645	691	1.94944	2.96691	2.59928	5.5696	6.88692	7.57102	0.00271188	1.04374	up
Os08g0538800	678	613	804	335	310	345	8.90203	7.43365	9.79247	4.05655	4.15339	4.74722	4.32144e-05	-1.41929	down
Os12g0411700	303	1076	748	184	82	227	3.26153	10.7897	7.53505	1.81843	0.896879	2.5726	0.000143176	-2.37604	down
Os01g0152850	21	17	64	237	179	282	0.18661	0.143463	0.543885	2.00563	1.67898	2.71344	0.00293128	2.42646	up
Os05g0355400	9752	3794	12234	2028	3354	2872	226.449	81.4045	263.594	43.4323	79.5549	69.9347	0.00309142	-1.99499	down
Os10g0503800	6453	2673	4250	1708	1998	1894	180.482	69.0525	110.287	44.0346	57.0743	55.523	0.00442259	-1.63553	down
Os04g0675400	92	18	99	5233	2304	4058	1.48024	0.261814	1.47924	78.5154	38.2799	69.2227	1.01799e-13	5.34568	up
Os06g0278000	449	2672	40	56	12	123	12.7704	70.3679	1.05264	1.45007	0.333155	3.65031	0.00336239	-4.20784	down
Os04g0171800	470	1828	1001	226	166	142	4.05171	14.5668	8.00856	1.79227	1.45474	1.28221	5.16073e-09	-2.88313	down
Os04g0310400	184	170	338	72	83	104	2.78979	2.38354	4.75394	0.999353	1.27969	1.65512	0.00445867	-1.73988	down
Os06g0195800	97	83	129	6311	2978	1488	3.33449	2.64296	4.10824	200.819	104.921	53.8247	1.32047e-17	4.71092	up
Os01g0894700	1767	1654	2077	743	984	1166	58.0436	50.2058	63.3349	22.5148	33.0173	40.1732	0.0042078	-1.23747	down
Os03g0162400	1021	1425	1309	224	282	129	15.6551	20.1975	18.6258	3.15843	4.41168	2.05995	1.56727e-12	-2.86368	down
Os07g0565600	2269	1755	2284	643	993	1034	42.1477	29.1176	38.7996	10.8959	18.5438	20.0175	0.000981781	-1.55797	down
NewGene_9043	63	19	86	10887	746	3262	0.697989	0.105178	0.555787	78.7277	6.09836	28.0204	5.93538e-10	5.94455	up
Os02g0672200	5336	5815	4286	3691	2295	2467	41.0455	42.5971	30.3881	27.9687	19.1005	19.8163	4.39111e-06	-1.22059	down
Os02g0649300	12	37	17	434	568	449	0.255454	0.728748	0.32631	8.57538	12.4331	10.0887	9.15688e-17	4.21934	up
Os06g0662200	571	500	428	388	218	290	10.1785	8.23263	7.08078	6.37792	3.96469	5.41334	0.00520357	-1.11202	down
Os04g0475000	170	250	122	1159	427	618	1.58974	2.16074	1.0568	10.0254	4.08918	6.07684	0.000914074	1.66826	up
Os10g0542400	435	509	882	290	295	250	11.8499	12.6662	22.1825	7.18635	7.89301	6.97443	0.00212767	-1.45246	down
Os10g0478500	48	51	25	375	181	330	1.12293	1.11276	0.544377	8.22879	4.39386	8.24173	6.28057e-06	2.48668	up
Os08g0358050	27	35	33	153	162	83	0.740528	0.891815	0.852192	3.93096	4.62093	2.41214	0.00379428	1.75137	up
Os04g0679400	5102	2872	3982	1698	1638	1508	112.133	57.627	75.9782	32.1305	34.7665	34.7453	0.00014191	-1.67612	down
Os02g0541500	53	50	41	4	15	4	2.33525	2.02596	1.6644	0.162627	0.63953	0.18274	0.00806802	-2.92381	down
Os03g0196250	109	149	64	34	13	26	5.54824	7.05647	3.02254	1.60364	0.655584	1.38725	0.000313583	-2.48044	down
Os09g0379900	367	825	480	1949	1155	1762	3.88342	8.06306	4.71191	19.0201	12.477	19.5467	0.000637079	1.25195	up
Os09g0474300	5869	8688	9466	24445	20627	21186	58.0356	79.3929	86.8592	223.017	208.414	219.758	1.85766e-06	1.15082	up
Os01g0238500	26749	23661	39750	4662	12065	7743	522.641	427.217	720.478	83.4938	240.43	158.183	0.000204398	-2.1672	down
Os04g0462500	3099	5463	2816	2918	1479	1330	63.7388	103.048	51.8842	61.5467	34.6963	30.2211	0.00107235	-1.32223	down
Os03g0699700	8	37	25	200	71	123	0.080123	0.340208	0.228905	1.86149	0.72923	1.29336	0.00870376	2.19259	up
Os11g0213500	38	74	49	155	202	146	0.600997	1.08084	0.716613	2.25299	3.26256	2.41721	0.0099345	1.37673	up
NewGene_7361	16	0	6	645	47	330	0.29809	0	0.089993	11.3603	0.908306	6.84972	0.00107761	4.96433	up
Os02g0639000	2034	2463	1920	6825	4950	5104	14.6093	16.3504	12.7952	45.2363	36.3322	38.4648	5.67374e-09	1.06211	up
Os03g0856700	347	445	320	21	38	63	6.29342	7.76938	5.59389	0.324031	0.68253	1.18565	4.79407e-09	-3.45739	down
Os05g0568800	3498	3649	3675	514	1446	1068	99.0144	95.4264	96.5233	13.4175	41.8126	31.6926	0.000196412	-2.10581	down
Os10g0503300	79	145	178	6	24	15	8.07837	13.732	16.946	0.552343	2.49033	1.61144	6.04047e-05	-3.39434	down
Os01g0905700	2376	1973	2052	697	1001	887	52.3456	40.1739	41.9601	14.1601	22.5174	20.4965	6.46642e-05	-1.62718	down
Os06g0199700	73	46	65	15	23	17	4.57363	2.67049	3.7924	0.857401	1.43973	1.06502	0.00938206	-2.0823	down
Os02g0662700	1771	1710	1644	784	866	932	18.601	16.5888	16.0241	7.5927	9.29475	10.2615	4.31273e-05	-1.30993	down
Os01g0901700	129	182	222	1459	771	816	1.34047	1.74952	2.14448	14.0677	8.23323	8.94125	3.37368e-09	2.16187	up
Os03g0820500	119	155	299	2757	2438	1807	4.55962	5.46675	10.6184	97.6094	95.6038	72.7545	8.08142e-13	3.27897	up
Os05g0161200	1811	1213	1750	792	953	894	25.3927	15.7119	22.7775	10.2376	13.6487	13.1521	0.00864125	-1.19945	down
Os07g0597400	7	0	0	1571	525	216	0.217131	0	0	48.8042	18.0374	7.60718	1.73688e-08	7.79615	up
Os06g0296100	34	35	40	141	107	120	0.368028	0.350489	0.398906	1.40074	1.17755	1.36284	0.00349997	1.41772	up
Os11g0705200	461	333	200	101	129	51	5.93772	3.96636	2.38403	1.19163	1.69935	0.677327	0.0017129	-2.17227	down
Os03g0745600	23	29	64	4831	663	899	0.631272	0.756602	1.67466	127.406	19.3446	26.9447	1.67965e-10	5.32317	up
Os01g0201200	2412	1389	1513	439	431	611	26.8481	14.2823	15.6241	4.5031	4.89295	7.12701	6.30599e-06	-2.20508	down
Os04g0227500	715	914	709	66	135	240	18.7556	22.1514	17.2647	1.5953	3.60803	6.60391	2.69043e-05	-2.66688	down
Os05g0291700	26358	23380	23316	4551	12132	10128	446.251	366.894	367.215	72.2369	210.451	183.11	0.00290359	-1.72795	down
Os07g0691200	14241	15522	19563	5920	8649	9097	136.545	135.261	171.272	52.7975	89.9652	97.6846	0.000965521	-1.35655	down
NewGene_9234	5	0	0	575	118	660	0.074687	0	0	11.4915	2.31133	13.1639	1.75874e-08	7.59739	up
Os07g0577300	141	386	172	981	782	656	1.81134	4.59412	2.05398	11.6705	10.3064	8.87741	0.00070612	1.52543	up
Os10g0548100	0	7	0	324	200	138	0	0.138783	0	7.4622	5.11315	3.61662	2.38336e-07	6.34523	up
Os06g0238300	2004	1454	2319	779	977	979	60.8714	40.8198	65.3757	21.8341	30.3209	31.1855	0.00174261	-1.41342	down
Os03g0365250	658	565	791	66	247	151	12.4917	9.91946	13.9323	1.14494	4.77704	3.00555	0.000829347	-2.39091	down
Os02g0484200	2	22	19	225	933	89	0.03193	0.32396	0.280476	3.3114	15.2037	1.48968	0.000129454	4.70386	up
Os01g0957900	408	601	385	1712	956	1193	2.85771	3.89292	2.50185	11.072	6.84516	8.77457	8.08257e-05	1.13873	up
Os01g0681800	141	45	41	13	10	9	5.74186	1.69657	1.54295	0.481613	0.417538	0.349407	0.0013194	-3.26087	down
Os07g0147900	1185	1921	1395	5985	5567	4571	23.7298	35.3722	25.9174	110.053	114.108	95.6161	5.12189e-13	1.54262	up
Os03g0269900	1117	838	693	2503	2263	3223	15.3104	10.6177	8.81801	31.6681	31.7063	46.3641	0.00549524	1.24648	up
Os05g0407100	187	248	180	5504	2598	1347	11.3893	13.9606	10.1844	309.869	161.956	86.2175	2.30234e-12	3.56358	up
Os01g0938400	36	147	48	12	9	21	1.39949	5.32383	1.72908	0.414952	0.333871	0.830522	0.00524346	-2.67132	down
Os01g0585100	147	507	305	3204	1722	1414	3.01978	9.64744	5.82216	60.8989	36.238	30.5622	1.11368e-06	2.43192	up
Os01g0843800	9	30	49	1806	3605	2354	0.124538	0.371356	0.628539	23.0871	51.0329	34.2143	2.49014e-22	6.21996	up
Os10g0487300	58	172	114	678	442	689	0.761287	2.11982	1.40315	8.34093	6.01636	9.6358	3.88214e-06	2.12276	up
Os06g0105350	1450	692	607	31	170	185	23.4448	10.3383	9.10614	0.458287	2.80034	3.12497	0.000642765	-3.14242	down
NewGene_4987	14	28	10	85	84	73	0.239671	0.557291	0.148259	1.33284	1.46999	1.31082	0.00734553	1.94516	up
Os06g0618700	1196	393	566	111	246	188	37.3161	11.3334	16.3797	3.16781	7.82923	6.13145	0.00274934	-2.34659	down
Os08g0100300	215	200	209	149	107	80	4.77081	4.11729	4.30887	3.05965	2.4159	1.84713	0.00515216	-1.25433	down
Os01g0180800	3679	7758	4228	27698	13331	10511	35.9392	68.0545	39.6806	258.196	131.174	109.735	0.00218894	1.38999	up
Os07g0185000	1085	745	678	450	430	494	14.2102	9.10168	8.36523	5.48447	5.71733	6.7691	0.00825787	-1.22345	down
Os03g0195400	90	92	84	510	205	249	1.76159	1.64767	1.51063	9.19928	4.09263	5.10861	0.00379818	1.47127	up
Os01g0723800	1325	1801	1564	990	740	974	9.46344	11.888	10.3737	6.78383	5.61148	7.29954	9.07513e-08	-1.11184	down
Os03g0230500	3241	2562	2774	1568	1574	1531	58.3574	42.627	46.3423	26.0484	28.9469	28.9148	0.000391265	-1.22061	down
Os05g0348100	3398	1891	2944	697	1151	1148	99.4234	51.1321	79.9403	18.7951	34.4063	35.2214	0.0011772	-1.79523	down
Os03g0212300	0	0	0	89	54	71	0	0	0	1.69096	1.13776	1.54641	4.09199e-07	8.25563	up
Os08g0505300	201	543	314	1320	724	1000	17.6139	44.072	25.5795	106.997	64.9824	92.1179	0.00434722	1.23717	up
Os03g0718800	128	367	1317	6083	5618	4358	4.89733	12.9516	46.7741	214.827	219.715	174.999	0.00127507	2.83014	up
Os03g0175200	413	360	629	135	227	171	19.9602	16.0823	28.2473	6.00694	11.2131	8.63526	0.00237837	-1.70518	down
Os01g0907400	357	586	636	1718	1184	1141	2.4588	3.73158	4.06156	10.92	8.3331	8.24296	0.00132611	1.03242	up
Os01g0592500	9	17	33	105	103	181	0.372493	0.627404	1.27603	4.04247	4.38274	7.92216	0.00384504	2.42991	up
Os05g0170950	2583	1428	1993	353	644	480	125.888	64.2703	90.0895	15.8655	32.0239	24.5043	1.60218e-05	-2.35939	down
Os09g0340400	8097	7719	7673	3814	3360	1577	93.1692	81.4109	82.0372	40.5748	43.728	18.3059	3.65212e-05	-1.77883	down
Os05g0232200	3456	2180	3044	544	970	1006	63.2569	36.8801	51.7115	9.17435	18.1422	19.3028	7.56417e-05	-2.10851	down
NewGene_1509	2	0	0	81	41	173	0.02807	0	0	1.03682	0.582925	2.53708	4.20397e-05	6.82226	up
Os01g0913800	146	200	152	971	699	849	2.48534	3.15014	2.39621	15.2606	12.1657	15.176	4.34995e-20	2.01867	up
NewGene_4675	7	18	25	190	173	65	0.102418	0.246173	0.347474	2.67654	2.72524	1.04372	0.00108302	2.78849	up
Os01g0720500	123913	80403	47589	5002	22643	23671	3348.27	2007.51	1193.14	124.657	625.063	670.832	0.00177717	-2.58534	down
Os05g0209500	235	335	191	135	132	154	9.76488	12.8952	7.36847	5.18593	5.62135	6.73365	0.00527186	-1.14826	down
Os01g0848900	1475	704	1214	135	239	133	32.531	14.3385	24.8395	2.74014	5.36841	3.061	1.59661e-07	-3.09208	down
Os02g0557800	4833	4305	4668	212	151	443	83.0014	68.3135	74.3859	3.35299	2.64619	7.9701	1.25723e-18	-4.42665	down
Os09g0425700	482	514	345	292	280	221	7.15257	7.04894	4.74693	3.99695	4.24185	3.43074	0.00449691	-1.08506	down
Os06g0590301	693	647	598	2920	2054	2001	17.031	14.6765	13.6209	66.2059	51.5623	51.5851	4.40959e-08	1.49053	up
Os02g0122800	2933	3094	2876	2038	1126	1454	50.3971	49.7451	46.5263	31.1145	19.4762	24.9562	9.68645e-07	-1.30621	down
Os08g0406400	2749	1428	2378	498	936	726	66.2351	31.7896	53.1789	11.0537	23.0453	18.3444	0.000966046	-1.93824	down
Os02g0730900	124	218	255	692	599	599	2.33955	3.80133	4.46335	12.0529	11.5551	11.8599	0.000346634	1.35844	up
Os06g0472400	657	938	666	478	352	414	7.26569	9.57865	6.82633	4.87924	3.97586	4.78895	4.40959e-08	-1.17734	down
Os04g0511200	315	230	324	6957	3504	2072	8.67114	5.86405	8.29339	177.108	98.762	59.9646	8.04272e-12	3.43471	up
Os02g0813800	362	1137	486	4049	2317	1928	3.32832	9.71052	4.20164	34.5	21.8477	18.8906	0.000342673	1.78175	up
Os08g0114400	102	123	98	20	28	19	2.34496	2.62568	2.10286	0.408812	0.644078	0.442881	2.27241e-06	-2.57133	down
Os04g0442300	305	974	415	192	148	260	4.81573	14.2053	6.07175	2.79798	2.37286	4.29782	0.00217036	-1.73346	down
Os08g0269700	1724	2142	1223	413	523	741	74.2545	85.2339	48.848	16.3976	22.9751	33.4757	2.55514e-05	-1.8854	down
Os03g0839200	1070	414	786	142	165	171	15.0278	5.36771	10.2442	1.83327	2.36295	2.51436	1.1781e-05	-2.62812	down
Os12g0611100	1577	913	605	447	187	155	16.2885	8.71001	5.79281	4.25407	1.97378	1.67657	0.000239305	-2.4157	down
Os03g0859900	92	538	225	1977	2457	1985	1.25873	6.82031	2.85551	25.043	34.46	28.5827	1.44347e-05	2.71651	up
Os10g0485600	55	238	89	823	306	601	0.30346	1.22159	0.458405	4.22933	1.74224	3.51105	0.00584595	1.91266	up
Os09g0400300	6045	6691	10020	1755	3483	3633	90.2985	92.3455	138.873	24.172	53.1418	56.915	0.00250741	-1.64048	down
NewGene_6318	22	0	0	695	121	712	0.362779	0	0	10.8979	2.08864	12.7033	0.00358144	5.54704	up
NewGene_6313	728	1084	1238	542	324	376	8.72991	12.01	13.7701	5.98904	3.96407	4.72646	1.5679e-07	-1.63178	down
Os05g0468750	6	3	5	276	42	37	0.09969	0.041657	0.084047	4.89787	0.824578	0.736932	0.000700688	4.16125	up
Os03g0712900	118	128	140	597	416	379	1.74378	1.76008	1.92709	8.18833	6.32826	5.90793	2.85761e-06	1.50249	up
Os01g0207400	993	2301	893	343	368	482	28.9325	61.951	24.1372	9.20112	10.9325	14.7329	9.52736e-06	-2.05218	down
Os05g0410900	1811	909	1269	169	475	374	23.4197	10.8556	15.2199	2.00624	6.26584	5.06359	0.00100288	-2.29181	down
Os10g0209700	3680	2438	3858	732	1709	1248	89.7547	54.9309	87.2934	16.4672	42.5673	31.9081	0.0036439	-1.74444	down
Os07g0170800	45	70	72	654	363	467	1.30647	1.87514	1.93771	17.5544	10.7807	14.2592	2.57676e-14	2.65328	up
Os04g0209200	195	271	211	1413	878	682	1.35807	1.75256	1.36599	9.11933	6.27555	4.99999	6.17208e-08	1.79193	up
Os03g0284500	981	780	864	466	587	492	15.8674	11.6665	12.9602	6.98681	9.68666	8.33903	0.00993372	-1.09614	down
Os06g0181100	93	187	101	1471	580	677	1.46151	2.72585	1.48135	21.4914	9.37503	11.2481	4.22693e-08	2.50265	up
Os12g0208950	524	453	415	89	217	215	21.4807	17.1721	15.7843	3.34442	9.06394	9.25029	0.00873667	-1.70582	down
Os10g0492300	50527	29946	49942	4196	16360	10677	865.175	473.803	793.501	66.274	286.191	191.747	0.00102972	-2.35666	down
Os04g0629100	111	279	163	667	580	532	1.73311	4.02715	2.31531	9.62705	9.29171	8.78028	0.000280419	1.41542	up
Os06g0187500	666	614	560	91	174	227	12.2435	10.428	9.55541	1.54044	3.26562	4.3682	0.00012466	-2.1949	down
Os02g0633300	1315	1001	834	596	318	563	45.6692	32.139	26.8666	19.0962	11.2875	20.5146	0.00137642	-1.46859	down
Os07g0489300	605	732	520	332	307	417	11.1223	12.4288	8.8587	5.61962	5.7535	8.04363	0.0011772	-1.12275	down
Os11g0229400	804	390	301	211	165	93	7.41922	3.31915	2.57548	1.7882	1.54974	0.896957	0.00284773	-2.08747	down
Os09g0281700	407	355	391	238	206	247	10.1932	8.21807	9.09051	5.50321	5.27941	6.48167	0.00398753	-1.08084	down
Os02g0567850	459	891	616	2040	1440	1509	3.45513	6.20226	4.30226	14.1759	11.0777	11.9185	5.5742e-05	1.04259	up
Os10g0539900	2852	3920	2046	1767	1263	1600	31.3292	40.3153	20.4889	17.1487	14.0946	18.8085	8.70553e-05	-1.24395	down
Os01g0952600	2088	2001	1666	949	586	711	15.2406	13.4927	11.2778	6.38658	4.36702	5.43676	1.55458e-09	-1.71646	down
Os01g0878400	617	475	782	109	121	278	10.009	7.10954	11.7606	1.62721	2.00249	4.72422	0.000648216	-2.20491	down
Os04g0548300	209	467	347	1137	720	938	5.48953	10.7219	6.26966	23.2909	15.9685	22.9361	0.000972348	1.15369	up
Os10g0317900	1422	3516	1559	577	979	1163	20.8479	46.4079	20.6772	7.61748	14.6335	17.5707	0.00933118	-1.47102	down
Os04g0132300	169	362	261	884	730	588	3.31542	6.59784	4.77659	16.0721	14.6978	12.1608	0.000686829	1.18423	up
Os06g0697200	7	18	56	872	396	139	0.09659	0.235776	0.740455	11.5656	5.817	2.09347	0.000327901	3.7281	up
Os03g0448700	1562	1845	1728	778	896	903	25.5982	27.9449	26.2874	11.7545	15.0023	15.5285	4.36027e-06	-1.29947	down
Os05g0129900	590	638	709	4593	2992	2159	9.9566	9.94311	11.0852	71.4382	51.5367	38.8023	4.04951e-09	1.96875	up
Os04g0107900	3	17	36	43170	8235	9050	0.15102	0.47282	1.17343	1458.75	312.725	353.101	2.14205e-29	9.66951	up
Os08g0387050	142	12	54	3478	577	1935	1.41302	0.110426	0.494002	31.9479	5.86952	20.2022	4.42691e-05	4.3008	up
Os03g0232500	311	781	575	1380	1315	1490	6.08576	14.1441	10.4598	24.9565	26.3371	30.6419	0.00728063	1.0649	up
Os12g0595600	15	89	42	430	201	268	0.816266	4.71771	2.21939	22.8417	11.8187	16.2151	0.00139733	2.36013	up
Os01g0371200	686	1269	634	5094	4546	3026	20.1389	34.45	17.2826	138.061	136.445	93.2572	9.67614e-09	2.00089	up
Os10g0494000	1722	1720	1957	944	786	828	31.401	28.9762	33.1126	15.873	14.6401	15.8364	1.29228e-08	-1.41686	down
Os10g0109300	2107	5838	1239	673	727	717	42.1142	108.601	22.9299	12.443	14.7733	14.986	9.24282e-05	-2.33814	down
Os08g0155900	41	48	110	10	6	9	1.85697	2.01854	4.70861	0.396388	0.274804	0.405899	0.000159641	-3.33998	down
Os01g0824600	291	417	313	1232	955	844	3.31269	4.48312	3.41058	12.3813	10.9213	9.75104	2.10054e-08	1.25023	up
Os11g0242800	215018	139643	191996	15714	69278	56822	5182.49	3110.07	4293.89	349.388	1705.92	1436.48	0.00292043	-2.23265	down
Os08g0113200	1418	1966	1400	5452	3130	3785	12.6353	16.1887	11.5773	44.8304	28.5044	35.3863	1.52415e-05	1.03449	up
Os02g0174100	385	389	341	151	154	157	5.03918	5.0388	4.1581	1.70864	1.73231	1.65305	2.11351e-06	-1.59513	down
Os01g0901500	446	587	479	1292	1355	1492	6.31418	7.68439	6.29458	16.89	19.6304	22.1839	1.80904e-05	1.15313	up
NewGene_2328	5	13	0	91	54	134	0.100059	0.251685	0	1.85622	1.22982	3.13531	0.006566	3.71708	up
Os01g0747600	24	49	73	262	235	237	0.509833	0.965984	1.43764	5.16348	5.12655	5.31459	0.000473462	2.02872	up
Os04g0459500	128900	91571	117592	28318	61338	52921	2350.94	1543.23	1990.05	476.459	1142.94	1012.37	0.00552584	-1.55313	down
Os03g0622700	31	70	27	409	124	150	0.603309	1.28507	0.496121	7.56174	2.53798	3.14127	0.00525558	2.07243	up
Os03g0120400	178	161	299	78	60	90	4.48157	3.74896	6.99902	1.79902	1.53044	2.36944	0.00107761	-1.8284	down
Os07g0615400	715	1271	931	4647	2799	2584	12.6627	20.5631	14.8141	74.2154	49.2388	46.8596	1.99832e-07	1.45847	up
Os09g0425200	48	87	92	244	432	801	1.93786	3.27959	3.49363	9.25323	18.1394	34.5391	0.000434131	2.45417	up
Os06g0274300	1014	805	970	246	248	200	31.2509	22.9399	27.758	6.98007	7.8024	6.44791	2.07934e-11	-2.35467	down
Os03g0787300	6602	6902	5996	52953	24283	15159	121.643	117.505	102.511	900.159	457.146	292.967	0.000165142	1.84835	up
Os03g0826800	92	30	186	1083	1197	1040	2.68652	0.793385	5.06811	29.3372	35.9275	32.0436	8.61556e-05	3.05796	up
Os01g0263400	76	124	112	495	351	234	0.658031	0.997187	0.90359	3.98262	3.12629	2.14082	0.000803122	1.46344	up
Os01g0900900	605	575	1047	258	424	309	22.937	20.1517	36.8344	9.01658	16.4077	12.2868	0.00840217	-1.47433	down
Os07g0677200	1012	1018	910	122	206	14	23.1499	21.2553	19.4584	2.82734	4.8661	0.323941	0.000299546	-3.41461	down
Os11g0109500	59	181	164	1228	583	321	1.20884	3.46448	3.15587	23.4828	12.3341	6.97518	0.00274475	2.0669	up
Os05g0382600	2479	5118	3985	943	1385	2084	55.1391	105.178	82.2325	19.3481	31.4678	48.6223	0.00116363	-1.63574	down
NewGene_7132	159	43	73	0	0	0	1.70571	0.246285	0.578506	0	0	0	1.02766e-07	-9.3858	down
Os10g0112700	157	50	66	30	15	14	2.18975	0.643076	0.853665	0.386088	0.212142	0.20324	0.0047103	-2.66969	down
Os02g0518100	847	1266	760	668	475	612	12.7826	17.6561	10.6408	9.30528	7.32566	9.68584	0.000272523	-1.02074	down
Os01g0227500	1591	989	1055	247	220	548	24.0588	13.8157	14.7968	3.434	3.38973	8.67979	0.000447977	-2.18808	down
Os04g0608600	283	190	254	126	83	110	3.71818	2.29872	3.08995	1.51777	1.115	1.50496	0.00148371	-1.56502	down
Os08g0433300	239	440	343	866	802	943	5.52623	9.38914	7.36358	18.4778	18.9501	22.8868	0.000416392	1.06864	up
Os09g0560200	94	110	101	458	335	328	1.543	1.66992	1.53651	6.96615	5.63709	5.66492	8.269e-08	1.54245	up
Os01g0713200	1109	189	217	11	8	14	26.9103	4.22344	4.88555	0.231865	0.194253	0.338884	4.21168e-10	-5.9829	down
Os10g0417800	2222	2392	1944	753	953	636	41.2879	41.0713	33.5188	12.8976	18.0867	12.3824	9.9751e-08	-1.79646	down
Os01g0786900	3035	1995	2477	1554	1345	1452	25.4103	15.4307	19.2445	12.0038	11.4989	12.7505	0.00445559	-1.15291	down
Os05g0139200	55	77	62	199	137	226	0.963406	1.24416	0.996555	3.20926	2.44023	4.15025	0.00799632	1.22089	up
NewGene_651	32	25	23	138	139	94	0.729496	0.527981	0.488901	2.93112	3.26132	2.26894	0.00208547	1.86862	up
Os01g0559000	463	673	617	2388	1569	1173	8.64062	12.3772	11.1178	36.4033	27.3159	20.831	0.000215563	1.21053	up
Os04g0485300	4200	5167	5141	2602	2236	2676	61.6627	69.4786	68.5525	35.23	34.5212	41.5339	1.54627e-09	-1.26764	down
Os04g0562100	492	389	570	73	74	227	7.95011	5.80362	8.55508	1.0857	1.21229	3.84262	0.00193299	-2.27402	down
Os11g0559200	108	235	162	29	49	51	1.0201	2.06597	1.42735	0.246872	0.468779	0.507058	0.000183261	-2.21042	down
Os01g0214500	96	99	86	575	262	321	5.07163	4.82613	4.1811	28.0329	14.129	17.786	0.000110515	1.66822	up
Os04g0175600	3301	1911	3348	844	1360	798	72.1887	38.6016	67.9364	17.0136	30.3755	18.2838	0.000706863	-1.8524	down
Os06g0705000	30	81	52	261	160	141	0.660267	1.63865	1.04413	5.29146	3.59724	3.25042	0.00804699	1.48659	up
Os09g0248900	995	3739	4391	255	243	175	9.23988	32.0948	37.8518	2.1822	2.30066	1.69734	4.37079e-13	-4.03217	down
Os03g0195300	1746	4190	979	1127	640	754	20.5883	45.6759	10.7145	12.2605	7.70738	9.32642	0.00327901	-1.73281	down
Os08g0406150	609	239	490	71	129	130	28.1942	10.2201	21.0582	3.02441	6.10132	6.28527	0.000888312	-2.37272	down
Os05g0535100	14	23	10	74	87	103	0.183654	0.281925	0.122798	0.924561	1.20459	1.46716	0.00178774	2.21869	up
Os01g0268300	1482	2189	1866	4746	4479	4654	15.4874	21.3813	17.8619	46.2378	47.1517	52.2976	1.57559e-07	1.02488	up
Os02g0745100	844	669	849	395	255	247	17.1189	12.5228	15.9781	7.37918	5.27015	5.24003	1.10409e-06	-1.77326	down
Os01g0773000	49	204	104	582	328	444	0.735615	2.85933	1.4597	8.15113	5.09031	7.06814	0.00581992	1.66185	up
Os05g0550600	2	149	4	6396	2316	3243	0.088464	6.77346	0.166	291.053	116.687	167.78	0.000699255	6.11376	up
Os06g0143600	302	317	334	213	166	201	17.6285	17.1296	18.1136	11.4862	9.90839	12.2969	0.00103231	-1.05214	down
NewGene_1381	0	0	0	982	148	513	0	0	0	6.43611	1.06888	3.81789	5.89328e-13	11.1303	up
Os10g0540800	13	192	63	1545	453	733	0.103618	1.52392	0.500309	12.2975	3.98835	6.62773	0.00119766	3.10238	up
Os07g0683600	85	443	353	3205	2687	1516	2.29275	11.1631	8.92362	80.6396	74.8704	43.356	9.17386e-06	2.81259	up
Os02g0798700	429	629	442	1817	936	1075	4.95731	6.71977	4.73682	19.3751	11.0523	13.0285	0.00135333	1.01003	up
Os03g0598100	1271	990	1590	716	586	636	19.0437	13.6998	22.1069	9.89328	8.96064	9.98526	0.000521764	-1.34792	down
NewGene_6399	11	32	31	147	123	73	0.132023	0.377296	0.388597	1.8766	1.72142	1.04551	0.00941054	1.91905	up
Os03g0205800	243	144	284	92	109	70	5.69184	3.09942	6.16426	1.9872	2.60167	1.69749	0.00816304	-1.666	down
Os02g0496500	773	968	599	3000	1800	2160	5.66665	6.55308	4.07374	20.2862	13.4775	16.6074	2.19925e-05	1.23401	up
Os02g0687500	2193	1502	2134	970	1129	665	49.9871	31.6222	45.1179	20.39	26.2692	15.8901	0.00236506	-1.42931	down
Os03g0271200	1443	3465	1831	7844	5254	6584	13.4604	31.2285	15.8724	68.8455	52.5474	65.0214	0.000219021	1.26734	up
Os12g0173300	331	492	232	221	134	179	4.675	6.42372	3.03049	2.87843	1.92263	2.64011	0.00262301	-1.29961	down
Os03g0659300	428	503	735	2973	1989	1708	19.0322	20.6721	30.3848	122.181	90.5367	79.7994	7.31437e-06	1.64847	up
Os05g0107000	32	59	22	233	204	246	0.412281	0.709404	0.257642	2.7909	2.70626	3.35601	8.87357e-06	2.3174	up
NewGene_5813	13	18	30	752	123	98	0.425296	0.543736	0.905693	23.237	4.18087	3.43272	0.0004252	3.54014	up
Os12g0106500	1002	554	944	323	322	376	13.7641	7.02119	12.0313	4.08299	4.51007	5.40897	0.00104713	-1.65643	down
Os08g0468801	2875	2497	6922	359	1602	752	45.334	36.3813	101.285	5.21115	25.8027	12.4318	0.00364965	-2.44527	down
Os03g0684000	887	758	877	438	510	417	17.145	13.5435	15.7313	7.8015	10.0686	8.44755	0.0013194	-1.21763	down
Os06g0725300	321	409	354	26	47	153	7.10916	8.36527	7.2646	0.520158	1.04641	3.55135	0.00396535	-2.52261	down
Os08g0104400	7	5	4	2060	358	478	0.271093	0.163746	0.129856	83.6026	16.0568	22.0597	1.26118e-17	7.03968	up
Os10g0479100	197	208	230	550	439	763	10.4808	10.1963	11.3527	27.0192	23.8563	42.6316	0.00896031	1.14023	up
Os01g0818300	98	282	171	545	450	508	1.90645	5.08883	3.08991	9.81503	8.9711	10.414	0.00949944	1.18565	up
Os12g0115950	47	31	54	265	228	176	0.663751	0.400312	0.715626	3.5138	3.35014	2.65678	0.00032576	1.97575	up
Os01g0788900	85	102	78	216	227	271	1.18254	1.29967	0.934098	2.47794	3.25487	3.95601	0.00895618	1.12635	up
Os05g0535600	111	142	96	501	276	274	2.09936	2.48367	1.68818	8.7849	5.34945	5.45854	0.00208065	1.24127	up
Os12g0630100	62	158	107	34	6	8	2.55129	6.02461	4.07378	1.28284	0.252236	0.346331	0.00063767	-3.13713	down
Os01g0548600	31	40	11	250	169	142	1.03	1.25845	0.320697	7.90592	5.88772	5.09701	0.000396713	2.44448	up
Os06g0318800	732	414	784	9526	6548	4353	34.6267	18.1029	34.4365	416.211	316.838	216.238	2.83346e-10	3.00097	up
Os09g0532900	549	881	595	533	395	326	7.2765	10.5978	6.88005	6.43907	5.83236	4.50063	0.000488458	-1.00616	down
Os03g0738000	259	487	474	1214	875	1013	4.60777	8.01461	7.83786	19.9544	15.9293	18.9369	0.00122726	1.0403	up
Os01g0607600	32	35	21	277	78	121	0.382848	0.386377	0.230755	3.09718	0.962908	1.53534	0.00604248	2.03823	up
Os10g0513900	47	96	53	573	864	329	0.74916	1.40638	0.772037	8.44155	14.0912	5.50341	2.98404e-07	2.9165	up
Os07g0539700	470	350	595	149	231	127	5.79846	3.98603	6.80692	1.69127	2.90596	1.63727	0.00142173	-1.8088	down
Os07g0575500	516	586	1022	75	97	204	8.0185	8.41672	14.7395	1.07331	1.5349	3.32225	1.36419e-05	-2.79168	down
Os05g0560000	83257	50643	68724	16615	37073	32139	3517.67	1977.16	2694.26	647.575	1600.27	1424.24	0.00985217	-1.55644	down
Os04g0504000	1156	1225	1462	157	107	137	16.9112	16.5535	19.8359	2.11646	1.59744	2.09673	2.40365e-40	-3.60482	down
Os07g0513200	68	101	117	409	219	227	0.606568	0.84529	1.06718	3.32929	2.01036	2.13237	0.00804766	1.2317	up
Os03g0115500	282	390	401	946	854	967	6.27095	7.32123	8.13974	19.7655	19.7065	23.0382	9.39013e-05	1.0575	up
Os05g0445100	399	702	1188	158	146	306	12.7247	11.8271	13.3198	2.31858	4.76001	4.74917	0.000633432	-2.1966	down
Os07g0412100	5188	2730	3053	1037	604	684	66.218	32.1807	36.1909	12.2448	7.89467	9.18337	1.13568e-08	-2.65083	down
Os05g0516700	23	22	32	294	77	118	0.758707	0.658701	0.990289	9.15948	2.63164	4.1583	0.00348509	2.24962	up
Os12g0101800	20139	8111	12009	1900	1995	1835	176.223	65.0992	96.2712	15.1295	17.6398	16.7968	5.69356e-10	-3.20317	down
Os08g0529100	114	101	142	396	534	600	3.06135	2.50437	3.52363	9.80931	14.6333	16.8898	0.000235117	1.78625	up
NewGene_5056	0	10	0	275	75	143	0	0.131643	0	4.00055	1.19553	2.35208	0.000651817	5.41982	up
Os04g0578550	44	89	55	1420	735	714	1.56457	2.91647	1.81385	46.8689	26.8701	26.7798	6.79162e-22	3.60521	up
NewGene_8188	357	461	403	276	244	194	5.22539	6.3086	5.3557	3.89479	4.02592	2.91062	9.34697e-05	-1.09519	down
Os05g0494600	69	48	99	1550	1192	1446	1.75802	1.11396	2.32895	36.5479	31.1167	38.779	5.19809e-21	3.91662	up
Os01g0292700	452	283	434	175	164	217	12.5695	7.27142	11.1807	4.48452	4.6584	6.3231	0.00596115	-1.42976	down
Os07g0546200	318	183	254	36	76	96	13.2031	7.00456	9.76081	1.37459	3.22356	4.14436	0.00322402	-2.1827	down
Os10g0107600	39	87	45	272	169	228	0.277183	0.574856	0.298854	1.80229	1.23939	1.71657	0.000371529	1.67581	up
Os01g0638600	204	241	272	55	35	74	3.68615	4.02328	4.56637	0.907701	0.630464	1.39106	3.14878e-07	-2.45479	down
Os06g0109200	849	1010	702	98	126	224	16.8525	18.5312	12.9271	1.77955	2.54228	4.66115	1.85904e-08	-2.80047	down
Os12g0632900	389	368	588	162	244	159	3.13772	2.73852	4.40118	1.19869	2.0046	1.34295	0.00296656	-1.56431	down
Os12g0118200	1280	1898	1488	779	712	798	14.5709	19.9578	15.7143	8.17477	8.27847	9.5265	8.68154e-11	-1.3278	down
Os07g0203275	49	143	58	530	189	311	1.96677	5.29788	2.14205	19.6913	7.77961	13.1395	0.00696492	1.74013	up
Os06g0199400	9339	10181	12516	3008	4502	3130	273.268	275.289	339.838	81.184	134.587	96.0601	5.3148e-07	-1.89128	down
Os06g0199402	735	636	879	156	250	189	53.7679	43.0204	59.7014	10.4735	18.6747	14.4434	1.06459e-06	-2.23191	down
Os01g0700100	1235	941	533	84	209	175	30.3976	21.4072	12.1578	1.8953	5.24104	4.51398	1.65924e-05	-2.83164	down
Os10g0109600	115	74	96	14	6	19	2.77306	1.63391	2.14012	0.292356	0.123379	0.453051	3.13911e-05	-3.24683	down
Os04g0544500	408	602	391	291	247	286	5.61329	7.65478	4.98402	3.69045	3.47409	4.12936	0.000154157	-1.06839	down
Os09g0515300	154	174	235	65	83	62	2.63708	2.74068	3.72831	1.01958	1.45348	1.10216	0.000507303	-1.73417	down
Os01g0704300	1900	1356	1638	428	729	410	46.8863	30.9272	37.515	9.72805	18.378	10.6138	9.711e-05	-1.96806	down
Os07g0167500	439	73	186	64	55	44	10.3574	1.57755	4.069	1.39061	1.31673	1.07666	0.00772767	-2.55287	down
Os01g0859500	392	283	563	64	87	39	5.89386	3.93046	7.85759	0.877358	1.33738	0.607231	3.10544e-07	-3.04583	down
Os03g0143400	464	1381	423	3065	2837	3742	5.95574	16.4022	5.03912	36.3402	37.2541	50.4494	0.000421317	1.86092	up
Os01g0135800	0	0	0	1312	55	80	0	0	0	42.7532	1.97496	2.93546	4.35613e-08	10.8482	up
Os06g0256300	124	186	124	509	256	418	2.19524	3.04348	2.03496	8.34451	4.64496	7.7875	0.00549524	1.1175	up
Os03g0138700	3984	3042	3806	474	542	746	51.2967	36.1963	45.4723	5.62909	7.11999	10.0704	1.84814e-13	-2.95152	down
Os11g0155000	110	164	90	474	304	393	2.40527	3.31818	1.83458	9.60878	6.81022	9.0548	0.000184838	1.36889	up
NewGene_3517	77	136	96	347	274	219	1.18233	2.16037	1.5193	4.95391	4.61545	3.87865	0.00264859	1.13571	up
Os10g0377300	92	207	257	62	42	59	2.0121	4.20437	5.24656	1.24407	0.939045	1.34787	0.000414189	-2.07208	down
Os10g0513200	961	987	748	248	322	377	11.9482	11.3475	8.62939	2.83794	4.0854	4.90975	7.67642e-06	-1.81319	down
Os01g0719100	13766	11517	15135	94262	56798	43734	190.639	149.342	192.953	1232.58	813.353	646.445	5.09724e-07	1.88315	up
Os08g0178700	1687	1371	1209	605	670	851	24.8474	18.6472	16.5132	8.2144	10.0792	13.1438	0.0017805	-1.33536	down
Os01g0900200	189	379	228	1023	679	685	3.41264	6.34577	3.8346	17.1173	12.5765	13.0267	5.5089e-05	1.28192	up
Os06g0716100	8717	4842	12291	807	4105	1176	210.081	107.825	274.868	17.9334	101.075	29.7269	0.00822596	-2.36935	down
Os02g0258800	401	554	1035	6468	3414	1844	17.514	22.3526	41.9659	260.97	152.516	84.596	0.000401902	2.18027	up
Os09g0274900	388	233	381	104	125	167	18.7635	10.4178	17.0823	4.63563	6.17038	8.47379	0.0044334	-1.68426	down
Os04g0229100	139	88	141	55	54	33	2.87236	1.67443	2.70105	1.04783	1.13301	0.707726	0.00766647	-1.74242	down
Os01g0155500	1486	1058	1864	640	715	801	13.967	9.191	16.2609	5.55082	6.86259	7.89882	0.00349918	-1.37264	down
Os02g0610700	3379	1612	2056	928	979	1087	69.7083	32.6833	43.7627	13.5645	22.1119	23.8669	0.00284256	-1.61045	down
Os12g0637700	1693	1194	1363	396	387	306	17.6895	11.527	13.2128	3.81736	4.12241	3.34566	6.50381e-10	-2.3237	down
Os06g0329300	191	119	87	29	28	49	7.11082	4.09659	2.99757	0.984241	1.05293	1.88871	0.00255172	-2.25937	down
Os11g0262200	3613	3229	3675	2149	2307	1659	77.2921	63.8288	72.9475	42.4078	50.411	37.2064	0.00115523	-1.11897	down
Os03g0249100	511	1353	590	408	461	265	8.11787	19.8812	8.70418	5.97847	7.48326	4.41649	0.0094135	-1.3599	down
Os11g0244200	0	3	6	3936	285	315	0	0.087973	0.213726	139.375	11.1758	12.6703	3.53334e-11	8.52414	up
Os01g0584800	85	138	104	358	254	352	4.66745	6.98393	5.30075	18.1274	14.243	20.3039	0.000210357	1.25272	up
Os04g0546800	3251	748	1369	362	360	341	60.5979	12.8695	23.6704	6.22443	6.85519	6.6574	0.000163599	-2.76479	down
Os02g0716600	238	196	135	33	48	68	9.69844	7.37137	5.09722	1.21481	1.97314	2.87365	0.000626837	-2.24712	down
Os12g0612300	1077	804	910	368	435	570	12.903	8.90114	10.1187	4.06839	5.31957	7.16431	0.00411624	-1.35554	down
NewGene_1300	33	28	28	156	82	123	1.32104	1.0343	1.04229	5.84038	3.41178	5.18991	0.00454553	1.65313	up
Os08g0355400	1431	696	510	37	25	34	21.8104	9.83278	7.19356	0.50125	0.382778	0.533119	2.52605e-18	-5.18444	down
Os12g0144200	104	182	555	30	58	48	3.53654	5.74273	17.5885	0.925217	1.99877	1.71207	0.00120471	-2.90675	down
Os06g0699050	1339	374	941	51	139	281	28.4496	7.32843	18.5399	0.984788	3.00381	6.25922	0.00283223	-2.8448	down
NewGene_3238	55	4	50	2782	241	1059	0.242811	0.015393	0.190402	12.1131	1.04889	4.73893	6.51093e-05	4.67576	up
Os12g0440300	3	0	0	51	54	166	0.030564	0	0	0.718801	0.841631	2.65571	0.000260477	6.10507	up
Os01g0379101	21	31	29	220	157	95	0.894959	1.19706	1.13822	8.68393	6.85393	4.24632	0.000104969	2.20677	up
Os07g0154100	39	13	4	233	507	407	0.514599	0.159697	0.045991	2.85528	6.8941	5.675	9.39964e-05	3.98851	up
Os07g0409100	3054	3685	3514	2161	2096	1940	44.4534	49.5652	47.4537	29.0161	31.1731	29.6114	5.92716e-07	-1.04315	down
Os08g0114300	4603	7276	4627	2259	3033	2233	63.8504	93.2529	59.5457	28.8989	42.9742	32.4756	2.5717e-05	-1.4067	down
Os10g0173000	53	6	40	1178	937	474	2.26736	0.224125	1.596	46.9379	41.3426	21.4405	2.09888e-06	4.25252	up
Os06g0642900	564	1176	573	4006	1548	1935	11.0669	21.3287	10.4249	72.5433	31.0355	39.834	0.00416343	1.36452	up
Os01g0579900	1151	1399	1117	601	595	660	27.5437	30.9367	24.8105	13.252	14.5353	16.5698	2.8168e-07	-1.29178	down
Os10g0101200	1484	1245	1727	4758	8582	4199	25.6387	19.87	27.678	75.8307	151.491	76.0971	0.00136536	1.6662	up
Os02g0527950	14	5	4	173	130	38	1.45378	0.437523	0.327161	17.2747	14.329	4.22825	0.00173418	3.45694	up
Os03g0245800	17	12	17	135473	26009	51580	0.453941	0.292143	0.444753	3523.75	749.198	1525.37	1.53014e-86	11.7325	up
Os05g0593200	389	583	250	217	134	210	16.9556	23.4652	10.1037	8.71269	5.93821	9.57273	0.00255001	-1.43241	down
Os07g0586100	0	37	115	1534	1111	1406	0	0.678419	2.10923	28.0916	22.5429	29.2746	0.00162399	4.43688	up
Os09g0282701	33	50	26	240	145	219	1.41195	1.98295	1.0296	9.63646	6.41698	9.99382	6.14068e-06	2.15466	up
Os03g0218500	260	472	548	8332	3775	3678	3.3265	5.5874	6.51827	98.6617	49.499	49.5146	1.98488e-15	3.27069	up
Os05g0586600	3492	2212	2911	1476	1076	1151	60.6281	35.481	46.8964	23.6268	19.0817	20.9581	4.63259e-05	-1.59957	down
Os12g0552300	43	112	74	213	259	273	0.202427	0.494226	0.325767	0.938485	1.26275	1.36874	0.00658013	1.45454	up
NewGene_8070	45	74	68	294	298	147	0.587844	1.06754	1.18122	3.877	4.80122	2.20368	0.0018931	1.67727	up
Os03g0315400	211	173	250	78	117	89	3.66682	2.77889	4.02996	1.24948	2.06376	1.61605	0.00854961	-1.47932	down
Os03g0300600	1795	1984	2739	15109	11152	10584	47.8648	49.608	69.3382	383.858	311.809	304.271	3.59023e-14	2.15315	up
Os03g0203100	343	666	398	2037	1282	1634	2.87819	5.16712	3.1026	15.7982	11.0081	14.4041	1.035e-07	1.51461	up
Os03g0820300	193	83	149	2048	735	842	6.46233	2.54635	4.62084	63.4009	25.1915	29.6085	3.0097e-05	2.63413	up
Os01g0504500	863	479	1260	329	374	258	13.4114	6.93246	18.4074	4.27367	5.91116	4.13585	0.00264383	-1.79841	down
Os01g0133600	3	2	0	156	56	104	0.052615	0.033901	0	3.05088	1.19961	2.32412	8.08157e-07	5.60021	up
Os05g0200500	1020	1114	1076	5014	2744	2849	10.8247	10.9226	10.5915	49.1084	29.7565	31.7224	2.07076e-06	1.35981	up
Os03g0639300	2524	1607	2017	1101	980	1286	33.775	19.8675	25.0474	13.5889	13.399	18.0473	0.00577021	-1.23016	down
Os07g0685000	2219	1969	2531	969	1365	1129	34.3033	28.1298	36.3087	13.8156	21.5568	18.2987	0.00191702	-1.27298	down
Os02g0456500	185	158	76	946	513	462	1.7217	1.35456	0.655346	8.14331	4.89252	4.51846	0.00170786	1.81138	up
Os10g0545800	116	173	126	363	484	452	2.83449	3.90866	2.85988	8.22952	12.1472	11.6398	0.000633432	1.36831	up
Os04g0636200	10	25	24	164	90	58	0.174714	0.414036	0.392685	2.72578	1.65385	1.09294	0.00834421	2.07098	up
Os02g0259850	22	20	29	3183	1021	1083	0.641056	0.52586	0.778548	85.6522	30.431	33.1197	1.42944e-27	5.80209	up
Os07g0636900	59	61	80	410	306	255	0.571675	0.546942	0.717586	3.69786	3.04803	2.61299	1.38831e-06	1.93101	up
Os05g0413200	402	4512	538	481	72	222	7.12687	73.9167	8.83631	7.85657	1.29335	4.12093	0.00568844	-3.05365	down
Os09g0396900	900	479	1516	64	10	58	20.8895	10.2581	32.6464	1.37085	0.237238	1.41085	9.49456e-10	-4.87979	down
Os11g0498600	62	125	70	258	202	244	2.12146	3.98739	2.221	8.21891	7.11228	8.82091	0.00582345	1.16814	up
Os04g0136700	262	1229	1254	6718	5291	2053	7.75795	33.715	34.5427	183.986	160.471	63.9246	0.00577305	2.07247	up
Os03g0604566	188	353	813	53	39	7	4.80306	8.35789	19.3239	1.23513	1.01459	0.174445	6.79308e-06	-4.12878	down
Os05g0500450	193	218	258	600	447	678	11.0796	11.5723	13.8086	31.9128	26.331	41.0216	0.00602582	1.03795	up
Os05g0517500	2535	2683	3369	8893	7217	6763	54.6018	53.3964	67.4046	176.807	159.176	152.846	6.70374e-05	1.07263	up
Os05g0359500	78	45	40	3	9	3	3.30017	1.74043	1.57128	0.078441	0.358479	0.131177	0.000480689	-3.77261	down
NewGene_6734	449	13	35	22080	2551	9110	4.98241	0.143797	0.277961	178.916	23.9538	89.8323	0.00144654	5.46455	up
Os06g0606401	271	327	261	140	158	147	4.64476	5.17016	4.14557	2.20655	2.76146	2.631	0.000350945	-1.25471	down
Os04g0403900	5021	3392	3721	2044	1410	1588	209.967	131.063	144.375	78.8459	60.2364	69.6471	9.75592e-06	-1.6473	down
NewGene_6882	64	39	82	302	595	505	0.792708	0.440751	0.934628	3.47979	7.60538	6.61679	5.95835e-05	2.60465	up
Os01g0374200	37	72	29	253	149	210	0.465937	0.855425	0.338557	3.01086	1.96905	2.84634	0.000549407	1.8502	up
Os07g0671200	90	81	80	466	466	347	1.52397	1.25989	1.2628	7.31228	8.10619	6.18732	1.28481e-07	2.01292	up
Os11g0453900	0	0	0	651	154	168	0	0	0	20.1243	5.27048	5.89215	3.8398e-11	10.3596	up
Os05g0318700	3551	1563	3149	585	1244	1068	30.8143	12.5966	25.9446	4.69473	11.2129	9.72504	0.00578445	-1.85036	down
Os03g0127600	186	382	238	1180	537	692	1.74654	3.31049	2.07015	10.23	5.15015	6.82028	0.00233317	1.25645	up
Os09g0284400	139	306	230	1555	1045	1048	3.44541	7.00866	5.28998	35.5655	26.4635	27.2279	3.71092e-12	2.13262	up
Os09g0451266	309	376	115	75	46	79	6.71289	7.54347	2.32069	1.49238	1.00467	1.78438	0.000418459	-2.3222	down
Os01g0935300	159	258	195	528	524	536	3.06133	4.55881	3.74337	9.7632	10.3244	11.4515	0.000197747	1.0845	up
Os02g0332450	40	4	43	2959	117	580	0.395726	0.035881	0.395159	27.3571	1.19802	6.0981	0.000211252	4.81116	up
Os01g0974200	7957	12899	11759	888	693	857	447.582	669.477	613.906	46.2014	39.5374	51.7112	2.79138e-89	-4.04693	down
Os02g0668000	54	126	62	1093	295	263	0.461598	1.01832	0.5	8.73372	2.58772	2.36669	0.000874665	2.40656	up
Os01g0106300	589	3102	1750	325	293	604	13.4117	65.3181	37.0094	6.81453	6.80856	14.434	0.000509638	-2.36139	down
Os12g0139400	1258	1060	1370	141	152	212	38.6125	30.0554	39.0402	3.97632	4.75585	6.80233	3.35143e-16	-3.19724	down
Os05g0195200	265	511	354	3488	1437	1530	5.10016	9.08516	6.30656	61.9216	28.2509	30.8716	9.6507e-08	2.17036	up
NewGene_9265	166	170	235	812	685	504	1.14413	0.772865	0.944277	3.33115	2.86571	2.26882	0.000165612	1.4643	up
Os03g0784900	724	862	883	2739	1894	2270	20.1116	22.1268	22.7622	70.1875	53.7375	66.1381	4.54706e-08	1.14707	up
Os10g0204300	1416	2955	2786	1058	774	585	12.8466	24.7757	23.4553	8.855	7.17413	5.56173	1.65233e-07	-1.87452	down
Os03g0292900	50	143	130	983	345	379	0.365368	0.972226	0.889612	6.69031	2.60192	2.93086	0.0010622	2.05935	up
Os06g0228900	29	55	25	166	184	226	0.469459	0.840513	0.37743	2.52379	3.10985	3.91331	9.39013e-05	2.13836	up
Os11g0440200	361	1584	1249	257	341	60	10.3359	41.9634	33.2271	6.79815	9.98755	1.78914	0.0037084	-2.51874	down
Os03g0581701	21	41	43	211	113	127	2.48749	4.55737	4.77337	23.5667	13.9734	16.1032	0.00146743	1.77146	up
Os03g0791800	8560	6643	8156	5605	3542	2629	288.985	207.235	255.474	174.549	122.14	93.0684	0.000681297	-1.37605	down
Os01g0915900	61	44	36	17	5	4	1.15702	0.771438	0.635978	0.299716	0.078284	0.073672	0.00552584	-2.87375	down
Os03g0780500	697	1771	1238	6416	2412	3035	9.3938	22.8	14.877	72.2921	30.4194	41.1108	0.00602672	1.34985	up
Os07g0167700	113	154	211	44	58	9	4.6005	5.78783	7.98859	1.62265	2.40232	0.342869	0.00900737	-2.41932	down
Os01g0385400	44	71	40	407	404	246	0.578536	0.854782	0.451338	4.72853	5.17582	3.19796	2.14078e-08	2.47209	up
Os02g0125700	2738	4338	2581	1586	1564	2223	71.4	104.543	62.4513	38.1457	41.6544	60.7935	0.00154669	-1.12575	down
Os03g0216700	296	405	262	48	51	66	3.56154	4.507	2.92246	0.522825	0.623923	0.831053	3.05217e-13	-2.83899	down
Os08g0537002	1919	1372	1748	331	711	603	10.3753	6.85554	8.76833	1.64699	3.92814	3.41601	0.000566037	-1.92317	down
Os08g0537001	2014	1148	1502	488	623	421	20.6789	10.8943	14.3059	4.61843	6.53434	4.5322	6.78536e-05	-1.96418	down
Os09g0465600	3050	3994	4468	2503	1850	2320	38.0287	46.0256	51.707	28.7912	23.5674	30.3454	6.52476e-06	-1.11205	down
Os01g0867400	40	80	51	712	285	216	1.72267	3.1705	2.03558	28.491	12.6168	9.80266	3.08203e-05	2.47314	up
Os03g0300000	209	486	299	232	136	148	4.91821	10.3479	6.37852	4.92371	3.17125	3.55319	0.00331563	-1.24514	down
Os01g0281100	989	583	625	143	181	101	17.107	9.31942	10.0296	2.27335	3.18475	1.82845	2.13198e-07	-2.7307	down
Os11g0160100	495	484	506	2421	1478	1233	4.91694	4.43934	4.65946	22.1793	15.0006	12.8439	2.94515e-05	1.41925	up
Os01g0115700	1411	1347	2346	371	755	340	21.3536	18.8294	32.9357	5.17275	11.6698	5.39002	0.000395436	-2.09647	down
NewGene_5712	0	0	0	146	45	300	0	0	0	0.846849	0.288139	1.97703	7.06889e-08	9.47326	up
Os06g0609900	478	422	373	122	152	128	15.3713	12.556	11.1189	3.60665	4.96886	4.31926	1.10409e-06	-1.98799	down
Os04g0620950	131	236	180	674	462	395	0.955912	1.59642	1.2175	4.5547	3.45393	3.03311	0.000518412	1.16895	up
Os03g0239300	684	964	711	318	429	432	17.5881	23.4634	17.2224	7.44722	11.216	11.7251	0.000477089	-1.28059	down
Os01g0612900	812	729	761	410	339	549	14.5529	12.0635	12.6484	6.77539	6.20206	10.3165	0.00464691	-1.1622	down
Os10g0497700	117	56	137	17	35	23	2.17931	0.931162	2.31763	0.277539	0.64039	0.432659	0.00595009	-2.38485	down
Os12g0514500	2624	3690	3157	10294	8161	7542	26.8305	34.814	29.933	97.1693	85.1323	80.7791	2.70129e-13	1.13702	up
Os11g0266500	490	278	483	172	187	201	4.40526	2.32482	4.0202	1.53203	1.7628	1.9186	0.00554711	-1.51809	down
NewGene_9716	144	101	105	67	37	47	3.91006	2.52743	2.6529	1.67623	1.00761	1.32611	0.00686845	-1.59919	down
Os03g0732100	7433	7975	8639	3859	4536	5391	64.9628	64.3973	70.0573	31.1097	40.4963	49.4163	0.00130705	-1.11053	down
Os01g0546500	54	223	72	480	394	468	1.25405	4.82395	1.56569	10.3932	9.45755	11.5149	0.00771694	1.72019	up
Os04g0583800	41	161	107	36	35	21	1.23128	4.50236	2.99491	0.99802	1.0717	0.668715	0.00999019	-1.99921	down
Os07g0162700	165	230	99	2	2	0	3.44017	4.44337	1.91876	0.037963	0.042755	0	1.15176e-12	-7.26355	down
Os12g0224000	171	287	255	889	693	620	3.10182	4.80347	4.28792	14.8982	12.8577	11.8147	1.1926e-06	1.31482	up
Os08g0540500	49	71	46	314	133	159	0.994007	1.3144	0.853766	5.87627	2.75294	3.3732	0.0046522	1.51298	up
Os02g0678200	2382	1620	4628	517	1162	877	24.4645	15.3764	44.118	4.89513	12.1947	9.44137	0.00274934	-2.06202	down
Os02g0131400	0	5	0	121	61	107	0	0.055839	0	1.5826	0.879678	1.58558	5.30651e-05	5.63587	up
Os06g0671000	288	465	292	214	152	249	2.98537	4.45983	2.80607	2.04912	1.61131	2.70853	0.00741769	-1.06293	down
Os07g0187400	5775	1849	2279	613	914	502	64.8045	19.1741	23.7231	6.33656	10.4744	5.90396	0.000140597	-2.68079	down
Os11g0255800	4165	4414	4682	2657	2893	2083	88.6279	86.7958	92.4605	52.1517	62.8949	46.4971	0.000218417	-1.12009	down
Os01g0222600	5840	4038	6560	660	1555	901	297.835	190.281	310.432	31.0386	81.0175	48.1527	1.38831e-06	-2.70631	down
Os03g0762200	417	368	283	60	48	100	8.0964	6.61081	5.10869	1.06633	0.949078	2.03728	3.03704e-07	-2.69245	down
Os11g0216100	4587	2440	3719	464	1347	1574	125.243	61.5549	94.2046	11.6712	37.5739	45.0522	0.0069951	-1.98025	down
Os08g0191700	8742	17169	18142	42366	44854	33619	196.144	351.627	374.773	919.405	1083.45	786.969	0.00180058	1.16961	up
Os02g0250600	2	0	0	44	35	40	0.022017	0	0	0.68528	0.610186	0.705709	0.00178854	5.49557	up
Os12g0112000	35	62	38	496	288	290	0.756324	1.23843	0.757795	9.9154	6.36888	6.58569	5.29743e-12	2.66755	up
Os09g0444200	3817	3690	2981	1652	1711	1872	43.5264	38.7977	31.4577	17.3164	19.8926	22.2668	2.43284e-05	-1.3263	down
Os12g0117500	965	211	525	100	9	45	15.2977	3.08342	7.7285	1.46107	0.131272	0.735849	8.727e-05	-3.99851	down
Os08g0509400	208	319	224	1176	401	736	3.27466	4.64703	3.27365	17.1594	6.46938	12.2122	0.00806802	1.2689	up
Os02g0124866	1037	852	761	202	432	261	16.0649	12.202	10.9467	2.87644	6.829	4.23115	0.000868346	-1.86697	down
Os11g0649700	777	140	298	0	0	0	25.605	4.25114	9.11046	0	0	0	1.18164e-12	-11.5515	down
Os05g0253200	630	717	609	261	108	212	5.22989	5.50395	4.69246	1.99983	0.912887	1.84126	7.97203e-08	-2.10985	down
Os12g0291733	39812	34410	30340	4725	14472	13138	1423.11	1136.59	1006.34	155.802	528.53	492.57	0.00175638	-1.97086	down
Os12g0538700	1366	1315	2026	431	785	209	39.4831	35.1213	54.3283	11.4906	23.1634	6.33437	0.00265073	-2.02976	down
Os03g0563300	10682	11795	12309	5350	8264	6339	206.003	210.178	220.262	95.1744	162.822	128.223	0.00496268	-1.09747	down
Os08g0392300	14	108	87	885	693	278	0.335853	2.48487	1.99508	20.3241	17.6102	7.2583	0.000745342	2.88777	up
Os12g0516200	4251	2242	3281	98	182	94	286.994	139.831	205.502	6.05006	12.487	6.62421	2.14091e-21	-5.05068	down
Os09g0453900	877	1026	974	523	426	471	15.1698	16.2244	16.4376	8.3125	7.70929	8.32665	5.62305e-11	-1.34579	down
Os02g0697900	3840	3123	5214	690	1973	1129	74.3065	55.8404	93.6047	12.3067	38.9976	22.8992	0.0019586	-1.96987	down
Os05g0572900	40	67	68	191	181	153	0.413107	0.642691	0.656901	1.85274	1.9465	1.68225	0.00479929	1.2825	up
Os05g0435400	74	37	93	655	267	351	2.56108	1.19515	2.99663	21.1761	9.53654	12.8672	0.000809916	2.21459	up
Os01g0507000	367	523	475	1069	1223	1426	6.82348	9.05063	8.59556	19.8315	24.2847	29.2682	0.000505203	1.15663	up
Os01g0535400	465	814	421	2265	1114	1319	3.80287	6.14803	3.19219	17.0939	9.30745	11.3163	0.00337003	1.13971	up
Os01g0870400	56	139	207	10	18	16	0.644704	1.47332	2.2094	0.104047	0.212063	0.183956	1.66537e-05	-3.44961	down
Os03g0283500	61	118	100	469	415	447	0.690863	1.23609	1.05243	4.89815	4.80823	5.31056	2.05903e-09	1.963	up
Os01g0498802	2	0	0	502	35	262	0.050799	0	0	11.9996	0.910712	7.11844	1.00407e-06	8.14606	up
Os03g0364400	2687	1148	3294	586	877	706	41.684	16.431	48.7035	8.31658	14.343	11.879	0.00104548	-2.0718	down
Os03g0266300	405	511	404	66480	16421	23653	12.576	15.6798	12.0542	2038.68	558.79	828.637	2.67253e-35	5.92971	up
Os09g0327100	25	59	44	161	169	169	0.591262	1.28621	0.953985	3.53722	4.10861	4.22084	0.000918493	1.69366	up
Os02g0558100	2073	1335	1640	555	675	611	20.0145	12.0418	15.177	4.93573	6.6043	7.33656	3.64945e-05	-1.80315	down
Os05g0304600	3121	2872	3105	712	1024	1090	29.7136	25.2941	27.4672	6.29044	10.0545	10.9552	3.2553e-07	-1.99558	down
Os11g0200600	11	28	31	124	110	76	0.178077	0.414686	0.465862	1.74605	1.7174	1.22213	0.00929809	1.85127	up
Os01g0272850	148	267	492	1077	1302	1349	3.00305	4.99749	9.24896	20.1659	26.9898	28.7208	0.00315958	1.75062	up
Os11g0209200	55	116	103	238	293	278	0.80511	1.57121	1.39155	3.21569	4.38628	4.27109	0.00838679	1.29525	up
Os08g0516900	2337	1635	1900	615	645	504	57.6346	37.2481	43.4703	13.9889	16.2422	13.0182	4.49903e-08	-2.08989	down
Os01g0850900	520	523	667	1821	1531	1947	16.0153	14.8709	19.0561	51.7553	48.1737	62.8891	3.63472e-05	1.29832	up
Os03g0801800	330	854	499	2670	1326	1477	2.97566	7.11398	4.17318	22.2108	12.2122	13.9675	0.00105691	1.39666	up
Os08g0266400	85	42	89	16	6	14	1.01999	0.463951	0.984393	0.175733	0.062687	0.169516	0.000631238	-2.99467	down
Os01g0559600	16435	6568	7888	3158	2479	3035	245.848	90.9073	109.158	43.1876	38.0673	48.0636	6.46682e-05	-2.24068	down
Os01g0283300	1288	1920	1856	12162	4612	5154	32.3467	43.422	43.1172	285.483	111.679	131.518	2.54261e-05	1.74299	up
Os02g0539600	1469	2449	3018	6329	6071	6032	31.4248	48.3984	59.9117	124.901	132.686	135.358	0.00192998	1.11015	up
Os04g0191500	1363	1269	1475	227	628	402	62.8676	54.0946	63.1325	9.655	29.5759	19.4171	0.000839658	-1.98678	down
Os03g0248200	387	335	356	1436	1180	1957	6.9772	5.58325	5.94756	23.9154	21.7519	37.0543	7.9773e-06	1.74759	up
Os11g0506800	13	27	54	7696	788	482	0.244208	0.487922	0.992581	141.107	15.9964	10.0352	6.95358e-09	6.10203	up
Os02g0781700	1952	1461	1605	1166	1123	914	43.4276	29.4981	33.4606	23.9354	25.7813	21.4267	0.00995599	-1.00285	down
Os03g0650700	407	542	459	2722	1432	1462	3.50176	4.3142	3.67093	21.6439	12.6041	13.2138	2.00479e-08	1.64306	up
Os03g0146500	1599	1175	1331	582	665	648	43.7363	29.5868	33.54	14.395	18.2352	18.2449	0.000277563	-1.45628	down
Os07g0656800	1696	3271	3024	1016	1222	1598	30.3343	54.0836	50.2039	16.7603	22.3332	29.9831	0.00163042	-1.32382	down
Os05g0105800	1929	1280	1920	306	691	608	150.895	92.5166	139.339	22.082	55.1932	49.8851	0.000807943	-1.98621	down
Os08g0549900	36	38	19	262	165	120	1.23639	1.23011	0.605049	8.45318	5.88521	4.40506	0.000324397	2.1984	up
Os11g0544200	2170	2438	2154	1290	971	1093	22.2276	22.8843	21.2276	13.844	10.0881	11.7468	1.06978e-12	-1.34618	down
NewGene_4308	17	14	14	91	76	105	0.136831	0.118508	0.102845	0.753723	0.723252	0.946207	0.000437019	2.26001	up
Os01g0292200	21906	10125	25810	4974	8006	8431	364.9	153.45	399.361	76.3227	137.182	148.529	0.00469241	-1.77788	down
Os06g0219500	18	249	93	3709	1027	1177	0.530488	7.03937	2.62722	105.059	32.2206	37.9095	3.60205e-05	3.76739	up
Os06g0506600	906	771	732	5909	2609	2557	12.0821	9.4984	9.06114	72.7467	35.5676	35.7936	2.4641e-05	1.79837	up
Os10g0562100	3900	2740	3155	1151	1739	1418	97.6755	63.4313	73.4291	26.6192	44.3978	37.3504	0.00106079	-1.5144	down
Os07g0621100	57	205	127	603	400	351	0.867867	2.87605	1.78282	8.46255	6.21111	5.6035	0.00616859	1.52453	up
Os01g0733200	77	8	49	800	728	1045	1.98259	0.18905	1.16043	19.1328	19.2758	28.43	2.19394e-05	3.83131	up
Os06g0574400	466	660	616	1989	1378	1360	5.07709	6.6436	6.22673	20.0146	15.3548	15.5518	1.99832e-07	1.11105	up
Os04g0386700	0	0	0	234	53	64	0	0	0	5.75113	1.43905	1.78256	3.3992e-07	8.88919	up
Os06g0709000	563	223	290	96	109	151	10.5062	3.83203	5.0173	1.64239	2.06698	2.94352	0.00565155	-1.97563	down
NewGene_2946	68	116	123	326	339	421	1.45302	2.48289	2.68463	7.19466	8.15482	10.6285	0.000421317	1.53594	up
Os02g0744650	497	340	173	153	30	51	11.7489	7.43925	3.79565	3.3374	0.718992	1.24285	0.00240487	-2.57226	down
Os11g0214900	413	757	465	169	177	217	16.4876	27.9598	17.2461	6.2295	7.23076	9.09164	3.57032e-07	-1.80948	down
Os06g0694200	44	91	150	500	464	257	0.901664	1.72213	2.87116	9.5123	9.76638	5.5465	0.00776502	1.7874	up
NewGene_3308	75	77	153	606	420	389	1.21928	1.04988	2.19427	8.83677	7.45052	6.65327	0.000302166	1.85688	up
Os12g0128200	13	23	31	143	118	134	0.189767	0.328978	0.445674	2.04115	1.8599	2.17097	0.00010781	2.25069	up
Os07g0436700	167	270	212	880	520	435	1.54517	2.30694	1.8176	7.52072	4.91999	4.2239	0.0015665	1.16444	up
Os06g0698300	136	143	96	1412	649	744	3.00941	2.92624	1.96732	29.0006	14.7624	17.3799	2.92579e-10	2.52861	up
Os02g0539100	4052	2885	3284	1643	2040	1495	42.3845	27.8898	31.8779	15.856	21.8048	16.3997	0.00183712	-1.3238	down
Os09g0417500	26	84	89	374	252	311	0.283002	0.852073	0.909396	3.82041	2.8493	3.60594	0.00106079	1.94631	up
Os01g0660700	8	4	5	113	110	72	0.140269	0.061637	0.075412	2.02103	2.1803	1.46294	1.80542e-06	3.75896	up
Os03g0122600	467	542	408	222	247	231	12.4309	13.1478	9.87392	5.25623	6.60043	6.23484	5.14802e-05	-1.32588	down
Os01g0756400	506	726	723	2332	1237	1456	19.3123	25.5898	25.5872	82.115	48.2416	58.3086	0.000864861	1.01681	up
Os01g0198100	37	77	26	462	182	165	0.698913	1.36052	0.460328	8.15574	3.56234	3.30908	0.0015585	2.19546	up
NewGene_8441	92	411	236	3750	1407	1176	1.53929	6.1889	3.55993	58.992	23.7467	20.5549	1.62749e-05	2.79071	up
Os03g0294900	307	922	555	2177	1214	1525	2.38029	6.60958	3.99374	15.5818	9.62077	12.409	0.00943688	1.17841	up
Os03g0650000	854	1330	590	414	372	369	19.4757	28.0677	12.7886	8.83305	8.67315	8.82505	3.44209e-05	-1.55636	down
Os02g0715400	248	418	309	898	775	1033	11.5804	18.0489	13.3816	38.7507	37.0627	50.7185	6.4429e-05	1.18198	up
Os01g0656400	92	46	165	5	15	28	3.17503	1.44785	5.26946	0.129455	0.506688	1.0153	0.00881204	-2.96965	down
Os03g0838100	2180	1908	1706	907	1095	912	19.6743	15.9038	14.2933	7.52181	10.1071	8.64159	0.000316234	-1.31844	down
Os04g0615550	67	120	106	14	26	17	1.43276	2.38849	2.1124	0.278036	0.562227	0.380661	6.04047e-05	-2.62488	down
Os01g0637800	0	9	10	432	229	310	0	0.254872	0.301661	13.5776	7.97135	11.0792	1.20327e-10	5.38705	up
NewGene_9457	39	48	42	386	182	173	0.361025	0.335267	0.300802	2.57873	1.3801	1.34213	1.30324e-05	2.15447	up
Os02g0228300	1668	2273	4051	401	884	338	12.7986	16.1137	28.8434	2.83848	6.9281	2.71327	6.21431e-05	-2.5737	down
Os03g0354500	33	28	35	127	110	289	0.154345	0.12341	0.154625	0.558645	0.533918	1.44721	0.00486962	2.13321	up
Os02g0140800	2	26	18	297	140	170	0.035194	0.531451	0.361455	6.16263	3.2152	4.01944	0.000149207	3.45041	up
Os06g0692100	236	190	212	156	76	93	2.06045	1.53121	1.71297	1.25501	0.675648	0.843762	0.0060931	-1.36118	down
Os10g0437500	2	2	9	148	71	39	0.07297	0.057438	0.302066	5.02965	2.64492	1.47508	0.000748407	3.91068	up
Os10g0438700	56	45	55	200	194	195	3.10794	2.31582	2.79583	10.285	11.0155	11.3578	0.000839359	1.57733	up
Os07g0157900	81	116	78	366	188	230	2.34235	3.12051	2.1073	9.85838	5.60623	7.02948	0.00511587	1.17105	up
Os08g0326600	1249	2519	1676	5184	4025	4556	17.9389	33.4325	22.3322	68.7007	59.0768	68.6484	4.08516e-05	1.05058	up
Os06g0237200	172	337	192	880	406	722	3.02167	5.484	3.12934	14.2963	7.29739	13.3279	0.00611169	1.20668	up
Os11g0216400	501	792	676	2547	2228	2013	9.56773	13.9681	11.9675	44.8878	43.4827	40.3264	1.38238e-13	1.47998	up
Os01g0852100	927	404	607	324	251	276	12.4759	5.01839	7.57116	4.01136	3.43942	3.88331	0.0059949	-1.58904	down
Os03g0210500	123	340	114	581	682	735	7.57325	19.3449	6.51961	33.014	42.9644	47.5243	0.00593247	1.56689	up
Os03g0747900	344	467	416	2191	1274	987	1.92295	2.41283	2.15403	11.3028	7.27508	5.78594	1.49777e-05	1.50756	up
Os04g0446700	1513	1912	1753	1102	921	956	15.4469	18.0395	16.6075	10.3812	9.60672	10.2338	3.99485e-11	-1.1188	down
Os02g0210600	20	76	41	406	197	194	0.173914	0.608617	0.324309	3.25682	1.75214	1.76383	0.000440545	2.24722	up
Os03g0368900	62	386	406	11	22	52	1.22988	7.15199	7.57015	0.185425	0.436007	1.07659	0.000604261	-3.52496	down
NewGene_3114	11	24	18	87	89	76	0.324929	0.66899	0.505166	2.49828	2.81837	2.48652	0.00179219	1.96813	up
Os07g0641700	438	1452	494	3573	2960	2622	21.8714	66.9708	23.0742	164.578	150.967	137.3	0.000803601	1.7007	up
Os01g0221600	688	253	552	64	211	68	12.4682	4.23392	9.27465	1.0631	3.90058	1.27635	0.0062069	-2.45349	down
Os07g0497400	1747	1648	1643	1392	929	892	21.3232	18.6413	18.511	15.8499	11.6532	11.4284	0.000580511	-1.01056	down
Os01g0701900	203	231	276	1489	818	839	2.63034	2.76303	3.32239	17.84	10.8421	11.428	1.13538e-07	1.78482	up
Os02g0629200	16993	12126	13979	4437	5547	9024	404.553	265.898	307.616	97.0244	134.097	226.242	0.00385353	-1.5089	down
Os04g0496000	90	114	122	60	26	56	3.13943	3.70681	3.97574	1.9368	0.916475	2.0354	0.0091434	-1.54395	down
Os11g0547000	175	464	465	7233	4119	5045	1.73137	4.63582	5.06146	61.4708	42.273	51.2992	1.55652e-19	3.58671	up
Os02g0647900	1709	7127	3899	814	1090	1393	25.2935	97.5321	53.5946	11.0853	16.3596	21.4467	0.00017862	-2.15221	down
Os08g0203900	297	354	277	162	107	157	4.31485	4.76077	3.73552	2.1658	1.58254	2.38785	1.1118e-05	-1.4537	down
Os07g0448100	232	126	98	48	57	53	5.43728	2.72643	2.13835	1.03161	1.34844	1.30096	0.00925514	-1.89437	down
Os07g0692300	215	246	271	626	858	890	8.43405	8.91619	9.85113	22.6284	34.3661	36.5832	0.000623564	1.401	up
Os05g0374000	1092	517	927	337	368	321	10.5987	4.63216	8.34471	3.01256	3.64607	3.26615	0.00228378	-1.67998	down
Os04g0483200	153	395	217	1021	526	986	1.64034	3.91428	2.15592	10.1015	5.75561	11.2653	0.00237837	1.44446	up
Os09g0502950	238	313	283	71	54	100	9.37698	11.4041	10.3533	2.55535	2.17301	4.11315	1.89673e-07	-2.20034	down
Os10g0532300	713	643	869	3123	3150	2532	21.8699	18.2007	24.7203	88.3671	98.7084	81.4452	5.45871e-07	1.64605	up
Os12g0169600	24747	11361	34259	1789	5927	3904	457.178	193.934	587.276	30.4736	111.869	75.6477	8.6843e-05	-2.90893	down
Os02g0829850	3062	1467	1925	297	675	786	71.149	31.5019	41.5054	6.36575	16.0104	19.1554	0.00130445	-2.20885	down
NewGene_3755	39	46	105	12616	1632	5760	0.080907	0.085629	0.196482	28.6382	4.4727	17.6124	6.63587e-18	6.28936	up
NewGene_7446	19	33	8	169	100	100	0.196571	0.317608	0.077882	1.63485	1.06908	1.09687	0.00238127	2.30911	up
Os03g0185500	190	292	213	800	420	588	2.77009	3.95165	2.88798	10.8048	6.27607	9.03209	0.00138587	1.04837	up
Os05g0439100	289	281	242	108	152	113	13.468	12.1135	10.4602	4.64463	7.22453	5.5203	0.00212723	-1.43381	down
Os06g0662550	148	33	44	6486	1083	3229	1.35359	0.274618	0.370408	54.9786	10.1676	31.1221	5.2204e-09	5.05766	up
Os07g0507000	1118	880	753	490	400	470	26.2593	19.1076	16.4116	10.6156	9.59209	11.5723	0.000348673	-1.37119	down
Os03g0737000	5748	7941	6041	3941	3270	2858	112.609	143.139	102.636	72.3105	62.4925	65.2618	1.84814e-13	-1.28768	down
Os09g0482680	629	894	1134	1997	2419	2625	13.2997	17.4772	22.2555	38.9638	52.2659	58.2471	0.00627566	1.11417	up
Os05g0182600	58	177	161	749	549	698	0.660499	1.87644	1.71159	7.93276	6.43975	8.40824	2.0842e-05	2.0558	up
Os01g0775400	69	221	150	565	377	499	1.02158	3.01937	2.04942	7.71196	5.70583	7.7497	0.00417222	1.44009	up
Os06g0231300	640	1247	779	4048	2128	1780	14.2501	25.6586	16.0933	83.1825	48.4353	41.5766	0.00170609	1.24964	up
Os12g0121000	109	106	82	418	322	305	3.47016	3.10765	2.41726	12.2993	10.4955	10.1818	5.72959e-05	1.47073	up
Os03g0103300	3389	3126	4470	164	1116	224	102.856	87.6485	125.883	4.57665	34.6018	7.11004	0.00061027	-3.11107	down
Os02g0474000	6313	6388	7332	4587	3125	3117	63.8196	59.6774	68.7803	42.7821	32.2748	33.0481	8.90756e-07	-1.24262	down
NewGene_4151	0	0	0	125	39	139	0	0	0	2.25087	0.789172	2.07109	3.225e-07	8.74803	up
Os01g0628700	2276	754	946	281	285	339	31.7649	9.71786	12.2434	3.61397	4.05125	4.96142	0.000138015	-2.53934	down
Os09g0305300	214	479	385	96	63	104	3.29102	6.82546	5.51074	1.36188	0.979299	1.6813	5.21124e-08	-2.32277	down
Os05g0164200	432	424	475	87	244	148	17.6945	16.0431	18.0412	3.26746	10.1959	6.34741	0.00753241	-1.74971	down
Os01g0248400	1212	999	976	500	451	415	18.6527	14.2054	13.9319	7.10088	7.08088	6.69027	1.85512e-06	-1.57224	down
Os03g0689300	101	109	114	1399	775	537	0.866586	0.864484	0.910718	11.1459	6.84033	4.86157	2.42224e-10	2.69007	up
Os03g0229575	260	299	326	153	161	138	2.91858	3.10386	3.39965	1.58973	1.84553	1.62897	0.000235582	-1.28732	down
Os04g0529100	20	33	21	185	116	104	0.340104	0.542073	0.34587	3.03406	2.09549	1.92982	4.20397e-05	2.12627	up
Os04g0432250	204	275	276	1113	506	509	4.83979	6.02548	6.06651	24.395	12.2726	12.6691	0.00918592	1.12865	up
Os01g0839700	1635	1850	1781	870	1028	1066	41.4836	43.57	41.8556	20.2743	26.7345	28.3706	0.000257649	-1.13493	down
Os01g0881900	1612	1702	1647	5636	4289	3041	20.7765	20.2596	19.6868	67.0035	56.4745	41.0974	0.00104548	1.0355	up
Os05g0574800	164	641	683	1881	2118	2474	1.51821	5.49167	5.8764	16.1044	20.0919	24.09	0.0023818	1.87653	up
Os06g0571300	639	1047	662	593	357	397	8.55429	12.9543	8.216	7.316	4.87769	5.57375	7.80066e-05	-1.12185	down
Os01g0902000	172	620	294	2283	1531	1462	1.34875	4.51005	2.14774	16.5828	12.3171	12.0736	2.30359e-05	2.0196	up
NewGene_358	64	94	69	1122	635	826	0.331652	0.454974	0.799805	6.72401	8.23547	6.42087	2.14205e-29	3.17659	up
Os10g0395100	0	10	14	241	125	73	0	0.144366	0.209129	3.78198	2.17375	1.28767	0.002372	3.88189	up
Os06g0470000	1621	830	984	289	354	238	26.2603	12.4224	14.7775	4.31104	5.85783	4.03509	1.11073e-05	-2.33311	down
Os05g0408900	15852	15632	16397	6692	6384	8393	182.592	165.053	173.435	71.6938	74.2334	103.218	6.60496e-07	-1.48204	down
Os01g0208700	18802	13499	28436	6197	10715	7087	153.693	101.96	215.681	46.7255	89.4793	60.7562	0.00288996	-1.65971	down
Os08g0375400	719	1259	749	253	496	456	25.6287	41.4669	24.7573	8.31058	18.0636	17.0263	0.006566	-1.41901	down
Os06g0229066	42	154	231	3760	1755	1687	0.800473	2.74477	4.13762	67.111	34.6771	34.2348	7.79677e-09	3.74343	up
Os06g0300500	3	10	5	146	88	49	0.039115	0.122924	0.049375	1.78833	1.19548	0.680734	3.19221e-05	3.66517	up
Os06g0649700	120	182	180	607	496	397	1.17199	1.64743	1.63322	5.47791	4.96161	4.0713	4.17683e-05	1.31928	up
Os08g0458200	170	132	131	47	54	37	4.73957	3.40139	3.39568	1.2057	1.52675	1.06666	0.000264103	-1.99327	down
Os06g0694400	899	1117	1196	411	438	350	16.3806	19.7908	20.7218	6.85456	8.10431	6.93929	5.80699e-10	-1.73444	down
Os01g0687400	562	73	108	6	18	9	13.5299	1.61697	2.41168	0.126042	0.434039	0.226324	2.31882e-05	-4.90711	down
NewGene_5125	27	107	114	733	296	240	0.313061	1.24151	1.66977	5.43118	2.39819	2.75501	0.00993372	2.02143	up
Os05g0455400	1108	788	901	418	539	453	35.0187	23.0243	26.4293	12.1761	17.3994	15.0085	0.0034133	-1.32633	down
NewGene_8990	17	28	8	501	165	162	0.067354	0.130905	0.027389	2.28707	0.837523	0.788456	1.64877e-06	3.60035	up
Os01g0873100	247	224	286	99	95	88	11.5366	9.66913	12.3866	4.24294	4.49848	4.31003	1.02993e-05	-1.7638	down
Os02g0166200	2176	1610	1195	433	637	294	27.6392	18.8971	14.0851	5.06634	8.26479	3.9152	5.10567e-05	-2.20362	down
Os03g0605300	4393	5091	3135	1389	1751	2473	49.8414	53.3775	33.0069	14.5315	20.29	29.4306	0.00107099	-1.45896	down
Os03g0726400	1558	1513	1538	656	868	986	21.591	19.3717	19.7769	8.37974	12.2947	14.3346	0.00339664	-1.1852	down
Os06g0356800	305	93	666	5706	4247	1814	7.87261	2.2203	15.9937	136.288	112.335	49.2675	0.000412986	3.04929	up
Os06g0105300	477	338	253	160	116	81	7.15275	4.68845	3.51855	2.21617	1.7706	1.26623	0.000294688	-1.96536	down
Os06g0724500	379	338	401	1457	726	923	6.26897	5.16577	6.16002	22.2678	12.288	16.0473	0.0049139	1.09397	up
NewGene_9105	3	9	11	364	68	55	0.022335	0.177716	0.093626	5.43403	1.25981	1.15977	0.000283412	3.99266	up
Os04g0604500	162	207	252	784	481	596	8.85337	10.4651	12.7555	39.531	26.8723	34.1514	0.000240541	1.24191	up
Os07g0203300	396	975	530	3904	1925	2380	4.60117	10.4691	5.71268	41.8637	22.86	29.0121	3.22667e-06	1.80751	up
Os01g0664500	605	528	563	1698	1485	1979	19.2192	15.0669	16.9352	49.698	49.2025	66.5863	0.000204669	1.26732	up
Os04g0410400	32	35	18	142	102	188	0.605946	0.606722	0.318287	2.52384	2.00419	3.79369	0.00162949	2.02585	up
Os01g0184100	149	473	407	58953	20418	11140	5.2711	15.4569	13.357	1924.81	738.28	413.519	2.27659e-22	6.10371	up
Os06g0523300	533	572	627	3943	1414	1274	26.8513	26.629	29.3526	183.515	72.8897	67.3995	0.00356804	1.53098	up
Os04g0456900	13	13	31	240	156	75	0.363087	0.328087	0.78207	6.17579	4.4579	2.1779	0.00124161	2.66921	up
Os02g0818000	29719	10050	30505	3808	10003	4437	889.742	278.025	847.415	105.15	305.942	139.331	0.00327357	-2.28573	down
Os07g0553700	1099	428	583	117	108	99	28.4633	10.239	14.007	2.77532	2.83823	2.68332	1.30947e-07	-3.10642	down
Os11g0706200	598	578	1062	365	300	219	9.5838	8.54952	15.7841	5.39377	4.90865	3.67118	0.000323042	-1.69344	down
Os04g0610900	228	384	359	233	121	177	2.33561	3.63347	3.40823	2.19754	1.26454	1.90106	0.00198088	-1.19835	down
Os05g0477600	1963	2371	1061	326	25	132	42.8184	47.786	21.4671	6.5507	0.584649	3.02377	3.43631e-06	-3.90746	down
Os01g0960400	4580	3367	3506	1988	1741	1504	42.4977	29.4684	31.4458	18.0235	16.9278	15.0361	2.54567e-05	-1.49261	down
Os05g0165800	624	452	710	152	162	162	9.97654	6.67906	10.545	2.24454	2.6356	2.70953	1.37601e-07	-2.25367	down
Os03g0255500	8240	3394	6236	1485	1959	355	99.165	38.1035	69.5719	16.919	24.2729	4.46592	0.00117706	-2.62228	down
Os08g0240000	84	140	102	186	748	657	1.92448	2.98708	2.18001	3.967	17.6836	15.9463	0.0078368	2.06854	up
Os12g0116900	465	699	541	315	233	356	6.88763	9.57835	7.43489	4.31017	3.52775	5.53893	6.91431e-05	-1.22095	down
Os02g0775300	262	116	164	35	34	85	8.29153	3.37106	4.80974	1.00917	1.06973	2.81133	0.00999019	-2.18171	down
Os11g0671000	15336	13248	18846	6057	7758	4227	546.842	436.474	623.522	199.217	282.592	158.063	5.80131e-05	-1.72546	down
NewGene_6164	10	15	28	309	115	201	0.105896	0.146541	0.282483	3.1426	1.28897	2.31906	4.11885e-06	3.19353	up
Os10g0437000	576	1559	1053	4454	3721	2928	9.59066	23.9958	16.261	68.4034	63.2617	51.1684	6.36276e-05	1.52633	up
Os03g0124000	1055	943	1094	149	261	557	11.7049	9.66649	11.2545	1.52251	2.9502	6.48041	0.00470842	-1.96925	down
Os01g0128300	101	298	133	1304	526	632	3.4283	9.39575	4.18016	41.0335	18.3267	22.6081	0.000512044	1.90548	up
Os01g0763200	1060	1509	1293	468	390	622	18.7944	24.7309	21.2715	7.65611	7.05594	11.5617	7.47643e-08	-1.68517	down
Os02g0744700	7133	6538	9303	3109	3896	3956	77.0976	65.8947	93.2807	31.0396	43.0643	44.8794	0.00035298	-1.38654	down
Os07g0510100	726	1812	1903	4382	4845	3795	13.1941	30.4533	32.1182	73.5316	90.0322	72.3995	0.00567507	1.28162	up
Os10g0440500	66	179	76	1011	323	460	4.7823	12.0955	5.11737	68.4594	24.2261	35.3901	0.000382128	2.16057	up
Os12g0596300	262	211	297	74	46	48	6.29223	4.686	6.6197	1.63667	1.10768	1.19107	6.91573e-09	-2.57013	down
Os07g0455100	293	571	375	1480	967	966	3.0241	5.43785	3.58609	14.0911	10.1911	10.4549	8.6215e-05	1.15478	up
Os01g0727840	75	139	141	16	13	40	3.37823	5.79227	5.88991	0.666572	0.575969	1.86471	0.000830223	-2.6379	down
Os07g0647500	755	1266	569	466	424	455	44.6149	69.1496	31.2102	25.4029	25.5964	28.2144	0.00131173	-1.22919	down
Os12g0484600	893	241	565	21	65	68	12.3451	3.07251	7.23576	0.265276	0.907421	0.974744	8.67235e-06	-3.8176	down
Os02g0745200	185	238	347	927	969	553	2.23644	2.73242	3.89535	10.3135	12.0883	6.97356	0.00566569	1.34816	up
Os01g0524700	652	1120	982	3819	3529	3348	5.25367	8.34184	7.34333	28.4119	29.0775	28.3221	1.72276e-13	1.662	up
Os05g0165900	1755	845	1433	364	428	524	17.7375	7.88573	13.4403	3.38847	4.41067	5.55211	0.000330485	-1.97842	down
Os04g0469000	375	94	245	63	60	8	15.215	3.5029	9.20647	2.34054	2.48385	0.30881	0.00918424	-2.88975	down
Os03g0321300	933	1303	474	542	122	176	17.6688	22.8025	8.3238	9.46962	2.35148	3.48252	0.00366843	-2.08455	down
Os01g0323600	6653	15200	10572	6285	5193	6196	107.769	227.529	158.919	93.9194	85.9426	105.282	0.000197625	-1.15012	down
Os11g0186200	3892	4167	3340	2244	2224	2155	64.6261	63.9271	51.4577	34.3655	37.7143	37.5299	1.76146e-05	-1.10479	down
NewGene_8042	13	16	19	95	64	77	0.300866	0.350967	0.435822	2.17222	1.61301	2.00254	0.00153521	1.96302	up
Os07g0103100	2404	2624	2445	1320	1613	1584	18.8251	18.9839	17.7604	9.53491	12.9021	13.0055	0.00122232	-1.03309	down
Os02g0129300	4576	3457	4703	931	1668	1546	83.7098	58.4366	79.8391	15.7008	31.1665	29.6566	7.40355e-05	-1.93187	down
Os02g0671200	3495	1526	1854	439	605	494	69.5558	28.0482	34.2319	8.05583	12.2844	10.2972	8.95925e-06	-2.53127	down
Os10g0427100	104	98	103	396	316	216	1.11448	0.970061	1.02364	3.93954	3.48274	2.43653	0.00486962	1.25189	up
Os05g0115800	2473	1778	2021	1118	1299	1189	24.3447	16.1525	18.4599	10.157	13.0524	12.2874	0.00610075	-1.14122	down
Os03g0169300	35	56	62	259	172	158	0.521564	0.768283	0.846089	3.56433	2.62007	2.46197	0.00044922	1.61432	up
Os06g0275800	2172	2137	2735	788	1377	1200	33.7418	30.7046	38.575	11.3568	21.3905	19.149	0.00380629	-1.36209	down
Os01g0136000	0	0	0	4835	493	2285	0	0	0	189.297	21.3673	101.698	1.84936e-18	13.3289	up
Os01g0846700	266	195	126	20	45	39	4.00078	2.71502	1.75132	0.265961	0.692907	0.61706	0.000111775	-2.80632	down
Os10g0474900	325	205	363	56	65	66	17.7483	10.3188	18.4133	2.79574	3.61385	3.76327	9.53116e-07	-2.60518	down
Os03g0364700	2152	2022	3203	640	542	540	30.1252	26.1541	41.5983	8.26118	7.74485	7.91724	2.60474e-13	-2.44413	down
Os07g0676900	954	863	1245	73	73	28	22.1636	18.5108	26.8364	1.55406	1.71156	0.677644	4.65201e-20	-4.48941	down
Os05g0457200	80	241	321	3327	3512	2185	1.33378	3.74665	5.0008	51.6517	60.3795	38.565	9.48705e-11	3.53416	up
Os11g0257800	685	444	459	232	200	111	14.9556	8.90774	9.10788	4.66144	4.54554	2.50214	0.000277056	-1.93012	down
Os05g0137100	579	310	339	133	115	135	10.5564	5.2265	5.73614	2.23815	2.14255	2.57363	0.000137341	-2.06095	down
Os10g0378300	234	531	224	1699	881	1071	7.9736	16.2434	7.00884	51.3898	29.8854	38.0608	0.000285743	1.58472	up
NewGene_6857	265	424	257	1336	582	734	2.42677	3.59517	2.18449	11.3162	5.46102	7.06628	0.00542242	1.14363	up
Os10g0442800	605	618	487	123	211	164	9.50623	8.97977	7.10477	1.78236	3.38004	2.69698	6.14068e-06	-2.07458	down
Os04g0672700	78	82	155	871	562	408	0.701356	0.6769	1.28953	7.23731	5.16931	3.84696	3.261e-05	2.17954	up
Os07g0619600	419	642	819	2420	1567	1501	7.03937	9.95563	12.7639	37.4994	26.882	26.4496	0.00106006	1.2097	up
Os11g0601950	22	0	23	738	105	236	0.357994	0	0.337067	11.195	1.75266	4.07068	0.00748762	4.03249	up
Os03g0323200	86439	59439	79525	11797	24897	25602	653.874	415.067	564.856	78.6774	189.556	198.963	7.69946e-05	-2.16502	down
Os10g0558600	87	134	118	553	346	377	0.913383	1.30082	1.14595	5.36031	3.7089	4.14719	1.18184e-07	1.58373	up
Os03g0267000	9	150	214	17831	5062	6234	0.351776	5.57323	7.9813	663.586	208.598	263.771	4.14475e-10	5.94899	up
Os09g0364500	54	102	87	586	368	421	0.714705	1.24872	1.06378	7.18078	4.98832	5.86028	3.14528e-11	2.18422	up
Os08g0237000	3612	21230	9625	4472	1348	3336	91.5182	497.14	226.325	104.536	34.8908	88.6637	0.00224809	-2.17532	down
Os09g0563901	37	28	37	176	100	175	1.76146	1.20911	1.61659	7.77158	4.90529	8.77581	0.00259842	1.77973	up
Os06g0646600	14832	10865	17313	2407	4551	3220	287.129	194.437	310.975	42.9615	89.9493	65.1811	1.11996e-06	-2.39297	down
Os05g0460600	4092	2823	4635	1468	2155	2139	60.772	39.0628	63.8691	21.0451	32.7614	34.5432	0.00805088	-1.33163	down
Os01g0108400	54	683	7737	63	162	85	1.96577	23.3381	265.599	2.13817	6.1218	3.26689	0.00933187	-5.04697	down
Os09g0322000	1654	757	1066	288	433	398	22.5463	9.66401	13.5636	3.53352	5.9687	5.73163	0.000795753	-1.99424	down
Os04g0364800	906	470	777	45	182	58	46.8342	22.4614	37.267	2.1412	9.61538	3.10214	8.08257e-05	-3.22075	down
NewGene_3566	12	5	21	111	81	78	0.32704	0.129535	0.534997	2.87365	2.30665	2.28662	0.00762637	2.44294	up
NewGene_7276	869	293	735	98	254	95	11.2768	3.42481	8.84172	1.18348	3.2687	1.25614	0.00379428	-2.43193	down
Os04g0220300	241	202	288	102	97	98	4.27379	3.31388	4.75786	1.67283	1.7545	1.82702	0.00019323	-1.64273	down
Os01g0702000	954	984	1705	6558	9752	9299	20.2077	19.2681	33.5412	128.264	211.253	206.802	2.23711e-08	2.51038	up
Os06g0531751	1063	636	623	74	114	91	50.3371	27.829	27.3413	3.19463	5.48198	4.51137	6.85429e-11	-3.40062	down
Os04g0678700	2518	39065	13816	1146	180	1284	51.9615	744.928	264.546	21.808	3.78036	27.781	3.30333e-06	-4.62496	down
Os08g0520900	73	172	51	3174	1054	1145	0.821669	1.80362	0.539136	33.3654	12.2713	13.6778	7.62361e-11	3.85096	up
Os06g0717200	1103	761	942	351	422	296	9.93805	6.33509	7.87878	2.91562	3.88075	2.79227	8.2309e-05	-1.74012	down
NewGene_4965	81	108	192	7	20	28	0.65799	0.809351	1.44505	0.045818	0.160224	0.23807	0.000666572	-3.05721	down
Os03g0658800	734	14562	9270	238	136	951	11.9148	222.101	142.354	3.73567	2.41129	16.9077	8.2309e-05	-4.38304	down
Os02g0729700	15581	11593	13714	4920	7211	6860	268.168	184.506	219.747	77.7812	126.346	126.196	0.00116818	-1.43103	down
Os09g0499000	1220	1022	951	365	605	510	31.3419	24.2662	22.6758	8.64748	15.8861	13.7257	0.00318845	-1.41983	down
Os03g0655400	13783	11179	15072	5664	6273	7653	635.936	476.629	645.258	241.065	295.687	370.354	0.000473462	-1.36242	down
Os01g0633400	20	34	14	185	95	79	0.417567	0.670768	0.279099	3.70438	2.10323	1.80264	0.00310616	2.06533	up
Os12g0231000	1570	2198	3087	102	597	426	19.6647	25.4384	35.8722	1.17385	7.63225	5.58842	0.000371061	-2.83597	down
Os10g0486100	387	4455	2042	557	343	696	5.28977	56.282	25.9028	7.02229	4.78657	9.97136	0.00724603	-2.30746	down
Os11g0209450	8	4	15	90	54	63	0.154581	0.064552	0.300043	1.81836	1.19291	1.42761	0.00710753	2.55265	up
Os01g0823500	102	270	123	86	50	68	1.88941	4.65734	2.12698	1.47629	0.952953	1.32174	0.00611648	-1.55668	down
Os10g0139700	75	55	142	24	16	2	1.19515	0.800361	2.09212	0.35338	0.254233	0.029584	0.00696492	-3.10074	down
Os03g0296700	279	321	327	1591	720	924	2.73737	2.91891	2.98553	14.5619	7.24087	9.57167	6.36109e-05	1.43393	up
Os01g0909400	421	535	447	97	76	58	9.18321	10.7863	9.03215	1.94205	1.69181	1.3254	5.0054e-24	-2.93295	down
Os08g0139000	655	704	1031	2845	1975	1721	17.9878	16.5521	25.0286	75.821	51.0052	50.4637	0.00325319	1.09769	up
NewGene_6956	2771	1534	2812	907	675	824	12.78	6.53786	12.0319	3.85624	3.17634	3.98549	1.76146e-05	-1.94788	down
NewGene_8495	465	196	275	3849	1150	1307	2.98108	1.15875	1.63223	24.5053	8.03774	9.45202	0.00109844	2.27246	up
Os02g0555100	37	77	75	437	264	298	0.421858	0.80966	0.787396	4.59853	3.07944	3.56953	6.67679e-07	2.08483	up
Os12g0118800	6162	3811	4437	2259	2019	3116	53.915	30.8072	36.0239	18.2281	18.041	28.5968	0.00617067	-1.32242	down
Os12g0516900	44	133	98	427	307	240	0.44883	1.46321	1.34176	5.13495	4.14824	3.27724	0.00426838	1.53823	up
Os09g0554000	14	39	45	390	246	189	0.274229	0.699623	0.812999	7.12781	4.99094	3.9338	5.02477e-06	2.75623	up
Os04g0381600	1269	1182	1654	4916	3138	4181	19.4977	16.7759	23.5784	69.7147	49.2706	67.4072	0.000249957	1.21751	up
Os06g0674000	604	65	216	25	3	45	3.18958	0.312665	1.0571	0.119007	0.015939	0.246358	0.00173561	-4.08169	down
Os08g0200750	374	208	197	39	44	45	3.86761	1.99052	1.88894	0.36901	0.461047	0.48787	5.31691e-07	-2.9704	down
Os01g0338600	1602	1685	1538	697	979	978	33.5836	32.6468	29.9172	13.4669	20.9668	21.4979	0.00272517	-1.16286	down
Os11g0293300	71	128	68	498	197	248	1.40923	2.37322	1.26739	9.24172	4.05055	5.22532	0.00594844	1.47922	up
Os06g0704600	7421	9735	8726	4816	5422	4978	131.055	157.389	142.871	78.236	98.1251	92.5819	1.48092e-05	-1.06621	down
Os04g0266900	128	271	134	1489	628	538	1.42756	2.78778	1.38401	15.3394	7.15876	6.30208	0.000155539	1.98104	up
Os04g0415800	0	60	3	3573	4167	1068	0	3.38809	0.170207	202.858	262.034	68.9052	0.000747748	7.02955	up
Os04g0538000	78	93	153	3380	1291	758	1.16116	1.3292	2.14114	45.6006	19.3187	11.6594	3.5286e-09	3.65763	up
Os06g0335975	78	78	73	11	5	0	7.77411	7.15821	6.72346	0.97198	0.498282	0	0.000349566	-4.24805	down
Os10g0483500	211	425	110	91	52	103	2.75517	5.12455	1.32378	1.09178	0.693198	1.39812	0.00776502	-1.8761	down
Os03g0609500	1627	1390	2623	383	831	530	42.0727	33.2282	62.9506	9.13315	21.9428	14.3741	0.000719716	-1.99083	down
Os03g0592500	358011	272360	317601	40700	113905	101067	9275.97	6511.07	7627.1	974.281	3012.36	2747.63	0.000264718	-2.18163	down
Os04g0320700	12996	6089	15454	3129	3662	3019	223.433	96.6035	246.495	49.6393	64.4138	54.501	5.56847e-05	-2.18286	down
Os08g0434000	104	138	95	458	322	271	0.868742	1.0692	0.740089	3.5492	2.76705	2.38616	0.000218558	1.30886	up
Os07g0618400	231	275	168	96	114	122	2.25454	2.45873	1.4985	0.839506	1.09794	1.22087	0.00504741	-1.32007	down
Os08g0196700	336	562	314	1437	936	721	10.3222	15.9881	8.9699	40.8208	29.4539	23.2908	0.00794934	1.03096	up
Os06g0360300	1560	1032	1287	434	643	653	39.3895	23.9328	30.3827	10.0523	16.8013	17.6973	0.00310802	-1.49671	down
Os05g0419200	8974	8132	8493	3673	3335	3247	137.43	115.688	120.711	51.7205	52.6491	52.4412	1.12897e-10	-1.66126	down
NewGene_5379	37	60	88	343	392	271	0.63332	0.756221	1.64411	4.69627	5.47385	3.88039	4.8293e-05	2.14287	up
Os01g0886600	544	1100	830	450	390	419	7.99084	14.9319	11.3093	6.0877	5.85381	6.44927	1.72421e-05	-1.25893	down
Os02g0575500	14902	12314	15324	5975	8857	6392	161.708	123.473	154.293	59.8251	98.2554	72.7442	0.00170609	-1.32326	down
Os02g0465900	5956	6420	8785	31515	18454	19589	150.794	150.204	206.4	736.136	477.384	520.231	2.70508e-05	1.35421	up
Os04g0457100	33639	28948	31017	4861	12289	13293	697.734	554.804	596.95	93.0109	260.412	289.188	0.00122383	-1.90582	down
NewGene_4024	0	0	0	61	45	36	0	0	0	0.694108	0.568089	0.464367	2.16309e-05	7.66531	up
Os03g0157900	777	1602	1019	3296	2594	2495	13.358	25.4682	16.2611	52.3029	45.5896	45.0094	0.000239305	1.01446	up
Os08g0474866	613	235	389	174	134	155	15.6147	5.52045	9.18122	4.07043	3.46637	4.1305	0.004476	-1.82609	down
Os10g0471000	36	27	45	152	219	167	0.847948	0.592164	0.982507	3.33107	5.31691	4.16773	0.00125484	1.99358	up
Os08g0157550	2	16	0	140	218	153	0.035829	0.260209	0	2.32107	3.99745	2.86895	0.00035644	4.6896	up
Os03g0168100	39	4	4	5872	1175	775	0.711906	0.052403	0.068307	100.517	22.278	15.0816	4.01428e-09	6.77439	up
Os03g0435200	12	17	13	633	502	453	0.092084	0.120165	0.090328	4.62963	4.06564	3.76647	1.57555e-40	4.92091	up
Os07g0558500	16008	12046	17908	3436	7679	5510	388.671	269.392	403.426	76.7217	190.858	140.288	0.00132398	-1.76998	down
Os02g0135850	154	125	94	30	29	40	9.43946	7.09042	5.35398	1.66517	1.78679	2.56798	0.000169101	-2.25195	down
Os07g0116600	644	303	339	47	67	102	13.4331	5.8372	6.5506	0.892548	1.42147	2.22172	1.81547e-05	-2.92956	down
Os06g0288100	1244	736	1090	165	489	287	19.2529	10.5209	15.6622	2.35473	7.73793	4.65102	0.00392393	-2.01346	down
Os11g0227000	790	667	711	223	409	178	36.1339	28.5072	30.2903	9.4214	19.1288	8.47268	0.00239865	-1.73081	down
Os09g0436800	90	128	97	567	204	268	2.1335	2.82564	2.13973	12.5315	4.98104	6.71905	0.00996947	1.35324	up
Os02g0668500	850	611	988	275	334	398	27.7547	18.484	29.7263	8.24908	10.7942	13.7075	0.000906293	-1.6164	down
Os01g0917400	3087	2461	3254	1103	1533	1300	53.8863	40.3251	53.5284	18.003	28.356	23.38	0.000343626	-1.48577	down
Os05g0554500	708	771	848	2476	1575	1957	11.4937	13.7579	13.1478	25.0253	19.108	20.5257	7.82427e-05	1.02028	up
Os05g0120200	1263	1565	970	295	433	406	15.4307	17.673	10.9962	3.32399	5.40552	5.2036	2.69406e-07	-2.02741	down
Os03g0202200	1545	2485	1064	1358	734	866	34.8932	51.8668	22.2967	28.2965	16.9233	20.5233	0.00895979	-1.10694	down
Os06g0535400	638	488	389	79	163	243	17.0546	12.0459	9.63519	1.94212	4.43241	6.81154	0.0058622	-1.94493	down
Os01g0802600	1	0	0	55	47	105	0.006525	0	0	1.12565	1.04967	2.43504	2.17602e-05	7.28452	up
Os11g0241700	155	38	36	7	0	4	5.47968	1.23816	1.16692	0.208527	0	0.148489	0.000842126	-4.90402	down
NewGene_1258	16	26	35	206	165	115	0.207713	0.310935	0.574977	2.63779	2.23468	1.73278	5.66053e-05	2.3326	up
Os05g0237100	606	460	533	1393	1427	1344	17.3524	12.1542	14.1521	36.7982	41.7386	40.3643	0.00758791	1.035	up
Os07g0631200	59	40	72	867	389	253	2.10807	1.32482	2.40393	29.0027	14.3926	9.62731	2.26708e-05	2.71742	up
Os03g0137600	243	1181	658	2255	3320	2732	6.4835	28.6997	16.2311	55.033	90.1578	75.9302	0.0039665	1.79798	up
Os01g0765000	83	141	89	404	254	265	1.4304	2.96616	1.68267	7.48114	5.68525	5.47247	0.000570941	1.24202	up
Os01g0314000	37	44	46	199	171	205	0.572092	0.609783	0.639675	2.88045	2.66401	3.32087	4.78993e-06	1.85975	up
Os07g0695700	14	20	23	107	79	94	0.510706	0.689621	0.806028	3.81729	3.10592	3.81943	0.00058743	1.97462	up
Os07g0582400	6036	1874	2213	412	896	360	87.86	25.2045	29.8888	5.52466	13.3141	5.49112	0.000151981	-2.97638	down
Os06g0264200	1054	1175	1892	54	405	250	20.8169	21.4293	34.6667	0.968427	8.16177	5.16452	0.00159279	-2.77577	down
Os01g0175700	1243	635	743	29	65	119	17.5828	8.28848	9.74367	0.373361	0.937991	1.76313	8.20454e-08	-3.94962	down
Os04g0493100	262	297	273	648	857	1183	6.25422	6.54058	6.06297	14.297	21.075	29.8818	0.00222059	1.39916	up
Os01g0268600	605	94	203	6	31	49	5.6365	0.809776	1.75412	0.049639	0.289871	0.47623	0.00174162	-3.76833	down
Os09g0497000	426	631	580	244	116	156	7.62707	10.4387	9.63922	4.0234	2.12015	2.92976	1.41611e-09	-2.00944	down
Os03g0226501	133	90	87	28	16	9	3.20915	2.0036	1.94532	0.610973	0.37578	0.219057	5.92283e-05	-2.95304	down
Os01g0307624	5	0	5	59	45	75	0.053045	0	0.053886	0.637389	0.532181	0.922675	0.00594653	3.75206	up
Os10g0142100	305	341	329	1203	685	1012	7.19235	7.43132	7.21467	26.3286	16.5043	25.6407	4.27467e-05	1.22498	up
Os01g0332800	7387	3790	7249	709	1918	2063	123.12	58.6144	112.742	10.9543	32.429	36.4692	0.000944741	-2.29075	down
Os01g0206700	4094	2332	2940	1424	1308	1354	61.5977	32.5291	41.1799	19.6462	20.1945	21.4443	0.000398908	-1.57015	down
Os12g0496900	262	258	173	805	616	536	8.77342	7.96946	5.37008	24.8817	21.0764	18.8402	0.0028221	1.15039	up
Os08g0178800	632	1088	743	234	183	217	14.383	25.6742	16.4906	5.55735	4.65166	5.35694	3.18526e-21	-2.2555	down
Os03g0610900	251	353	329	1432	823	974	4.48842	5.83248	5.4578	23.6546	15.0658	18.291	2.1796e-08	1.45239	up
NewGene_9213	31	43	33	330	298	235	0.261167	0.247635	0.191955	1.94562	1.98158	1.78167	2.51212e-13	2.69833	up
Os06g0253100	403	247	426	10462	6373	3166	15.8595	8.97122	15.541	380.211	256.477	130.794	6.21283e-13	3.80205	up
Os02g0740800	947	285	120	30	10	59	19.1511	5.31545	2.23653	0.557316	0.191048	1.24753	0.000126437	-4.20984	down
NewGene_8167	10	42	45	160	184	232	0.111343	0.608332	0.530736	2.02698	2.88996	3.50386	0.0023818	2.32476	up
Os03g0821700	42	64	55	219	227	214	0.480973	0.678718	0.576372	2.32285	2.65619	2.5792	6.30062e-06	1.73873	up
Os01g0804900	84	144	239	14	19	3	1.53376	2.42812	4.04782	0.230636	0.354019	0.039114	1.06688e-05	-4.00208	down
Os03g0177966	191	302	193	149	96	143	1.92578	2.81401	1.80287	1.38071	0.982213	1.51	0.00322306	-1.13153	down
Os02g0822100	10430	8433	10472	1549	2778	2962	115.516	87.1052	108.537	16.2206	32.6063	34.573	9.67334e-07	-2.31485	down
Os01g0770700	941	364	422	269	141	253	41.9872	15.0032	17.4648	11.035	6.41296	11.8016	0.00975417	-1.80875	down
NewGene_2938	7	9	16	93	79	63	0.200516	0.244054	0.427268	2.52686	2.38396	1.93566	0.000724789	2.54582	up
Os09g0478100	3975	2138	2877	1970	1557	912	47.5762	23.8553	32.3501	22.3604	19.3687	11.7228	0.00925964	-1.41918	down
Os03g0113700	925	1587	987	8288	4906	3827	10.6254	16.8544	10.5292	87.905	57.6234	46.1491	3.71502e-09	1.95383	up
Os04g0556600	2793	1394	1699	210	655	609	48.1034	22.1763	27.1481	3.32809	11.5226	10.9997	0.00158794	-2.31621	down
Os01g0118400	773	967	582	150	200	253	10.4677	12.0965	7.30102	1.87178	2.75374	3.59341	2.60674e-07	-2.22912	down
Os06g0316000	949	542	1115	129	304	291	74.2174	39.1737	80.9336	9.29645	24.2433	23.8359	0.00142316	-2.16363	down
Os02g0773300	2799	2328	3033	946	1621	865	56.4448	43.3806	56.7563	17.5974	33.3852	18.2874	0.00170609	-1.56342	down
NewGene_5454	68	177	85	56	26	15	0.415749	1.05111	0.489656	0.325447	0.166456	0.097382	0.00863946	-2.08433	down
Os01g0115750	301	420	492	254	76	85	4.09553	5.27621	6.20595	3.18283	1.05	1.20039	0.00131353	-1.94213	down
NewGene_2487	53	191	104	950	313	347	0.502404	2.53552	1.04583	9.80013	3.77406	5.54341	0.00590694	1.89073	up
Os05g0567800	1837	2040	1683	829	962	1122	28.1535	28.9157	23.8782	11.7548	15.0327	18.041	0.000218558	-1.23729	down
Os05g0519700	302	843	719	28215	5857	5914	2.71139	7.08176	6.02734	237.233	54.6812	56.4549	2.77581e-09	4.03962	up
Os10g0183500	34	60	57	408	293	204	0.580333	0.905716	0.920022	6.76512	5.11656	3.61933	4.67509e-07	2.25971	up
Os08g0103000	5766	1974	3074	712	574	765	110.454	35.0499	56.0455	12.4764	11.0366	15.0732	1.85766e-06	-2.80961	down
Os01g0940800	628	149	204	54	9	16	14.4173	3.1451	4.34187	1.14279	0.208633	0.363976	2.91226e-05	-4.17587	down
Os03g0758551	283	270	222	189	139	145	19.1834	16.9108	13.9483	11.8335	9.62253	10.3249	0.0050888	-1.06118	down
Os05g0468800	104	28	76	3743	1983	1711	4.07098	0.987613	2.75733	135.262	79.3627	70.2916	1.24462e-13	4.7043	up
Os10g0442100	71	310	242	918	781	878	0.985353	4.02404	3.15814	11.9095	11.226	12.9499	0.00216839	1.79947	up
Os01g0872201	4	0	0	120	45	113	0.065472	0	0	2.00647	0.83472	2.14294	0.000342815	5.6433	up
Os06g0474800	10	4	25	354	249	1200	0.131014	0.09663	0.382205	5.09429	4.52307	30.7357	1.67161e-07	5.19079	up
Os04g0509600	5761	2353	3198	436	937	766	81.1436	30.6192	42.0574	6.49708	13.4969	11.3179	2.33364e-05	-2.7519	down
NewGene_68	147	10	19	2133	446	1677	1.88512	0.086894	0.191763	29.6964	6.6588	28.3606	0.00086674	4.04486	up
Os06g0726600	291	309	296	1856	659	1009	3.64122	3.54557	3.34524	23.2395	8.75384	14.1532	0.000328447	1.58817	up
Os12g0600100	44	125	99	478	255	231	0.787301	2.10982	1.67818	8.05395	4.75499	4.42216	0.0065727	1.53563	up
Os05g0579600	978	382	422	149	150	229	40.9196	14.7557	16.388	5.74832	6.38913	10.0412	0.0021663	-2.14315	down
Os01g0800800	3	6	6	181	48	33	0.094363	0.174032	0.157137	5.26413	1.53543	1.0789	0.000687746	3.72531	up
Os07g0667000	1409	1250	1398	521	628	754	22.2574	18.1733	20.6584	7.34392	9.83538	12.4567	0.00037965	-1.41213	down
Os01g0666600	2208	1131	1878	633	669	767	73.4744	34.7724	58.0065	19.4115	22.7522	26.7797	0.000839658	-1.70095	down
NewGene_2317	83	85	143	296	522	348	0.652448	0.604066	1.02087	2.41649	4.22835	2.98973	0.00810089	1.6096	up
Os01g0393000	352	559	517	3080	2054	2867	8.11374	11.8218	11.0478	64.7905	48.1003	68.9937	1.64525e-19	2.17115	up
Os05g0148600	3787	2567	3380	1303	1530	1239	51.4032	32.1933	42.5719	16.3132	21.2174	17.6401	9.32877e-05	-1.60537	down
Os12g0106000	13775	2655	20538	4082	1428	3245	340.038	60.5589	470.427	92.9435	35.991	84.0144	0.0044334	-2.52806	down
Os12g0109600	48	98	133	531	357	325	0.825803	1.57239	2.15008	8.57895	6.37633	5.97156	0.000602768	1.79789	up
Os08g0137400	1421	2129	2055	755	1133	837	50.9432	70.2315	68.3534	24.7314	41.4525	28.3784	0.000591862	-1.31746	down
Os01g0644000	412	229	316	1922	1244	802	18.8072	10.0105	13.7254	83.1372	59.9561	39.7526	0.00294405	1.64007	up
Os03g0728900	91	128	90	38	17	18	1.53905	1.99676	1.41061	0.587773	0.277544	0.309913	1.57998e-05	-2.43127	down
Os01g0329000	83	292	1113	6	12	15	1.22557	4.01363	15.3516	0.077949	0.182376	0.224474	3.96975e-08	-5.7635	down
Os01g0606900	108	82	216	39175	14160	10902	2.53024	1.7754	4.69588	850.242	340.353	269.004	1.7645e-31	6.87302	up
NewGene_924	2949	4297	4647	930	1123	1360	27.3726	43.0693	40.6777	8.56656	12.7102	16.0178	1.50857e-09	-2.08712	down
NewGene_1638	530	616	487	85	156	148	8.99711	9.66446	7.6641	1.32544	2.70023	2.62877	5.86517e-07	-2.3495	down
Os03g0128700	3500	3962	3380	1883	2051	2294	35.442	37.0734	31.7623	17.5858	21.2134	24.3631	0.000115414	-1.10809	down
Os11g0432400	7218	4542	6063	1556	3434	2548	155.469	89.7472	121.73	30.6475	75.757	57.6507	0.00835861	-1.55789	down
NewGene_5640	7	4	5	985	44	154	0.070608	0.040687	0.040993	12.0095	0.513198	2.92262	2.64041e-06	5.68277	up
Os04g0316200	328	56	71	21	4	0	8.22066	1.29091	1.64785	0.465623	0.094665	0	0.00297733	-4.7857	down
Os01g0849000	576	1082	1231	2782	3971	2544	23.4305	40.6745	46.4558	104.403	165.038	108.539	0.00208302	1.41422	up
Os09g0553800	590	574	671	323	403	389	8.04681	7.22318	8.4885	4.0566	5.61392	5.56511	0.00970394	-1.03437	down
Os08g0547300	2604	2223	2217	229	249	259	35.4118	27.9351	27.9733	2.86951	3.45123	3.68365	2.70164e-30	-3.58958	down
Os04g0530600	786	1254	1113	6682	6024	5095	23.4877	34.6309	30.8608	184.333	184.058	159.825	5.80089e-26	2.19263	up
Os07g0518500	341	758	512	352	124	238	4.87256	10.6264	6.69847	5.17275	2.03705	3.60071	0.00314259	-1.49728	down
Os08g0169100	5	10	18	4808	361	1448	0.022117	0.044334	0.087642	23.2815	1.93412	7.97238	1.98488e-15	7.21143	up
Os09g0294000	34667	29163	50122	3426	4035	2772	321.452	254.916	438.66	29.7644	37.9824	27.3746	2.07115e-23	-3.81283	down
Os10g0370500	468	855	193	119	24	24	7.36533	12.4278	2.8188	1.72059	0.374966	0.392035	3.94239e-05	-3.56456	down
Os08g0156900	48	88	78	408	238	281	0.816813	1.38941	1.23856	6.43505	4.15729	5.04464	2.47074e-06	1.79229	up
Os03g0149300	593	454	401	51	79	91	11.641	8.23097	7.29699	0.912968	1.57514	1.86065	4.25903e-09	-3.03189	down
Os01g0272800	173	276	348	1209	1176	1071	6.32226	9.35422	11.8294	40.9178	44.0718	41.218	4.0818e-07	1.81245	up
Os07g0537500	133	123	115	52	14	35	1.76464	1.5009	1.41775	0.634658	0.188376	0.481508	0.000839359	-2.2691	down
NewGene_6602	5	12	20	65	86	74	0.071969	0.167297	0.286881	0.964735	1.40264	1.2431	0.0095765	2.32696	up
Os03g0317100	104	151	218	587	437	437	1.07482	1.44039	2.09691	5.62043	4.63508	4.74981	0.00298499	1.29833	up
Os01g0606000	52	93	61	273	179	144	1.34762	2.25242	1.48732	6.62939	4.7886	3.95865	0.00993372	1.21353	up
Os11g0586300	22	96	42	531	268	425	0.395158	1.41648	0.622279	7.81463	4.43595	7.72818	1.29339e-05	2.67465	up
NewGene_8861	210	496	181	48	26	24	5.33879	11.5539	4.19842	1.10589	0.606369	0.603686	3.40659e-10	-3.47158	down
Os05g0196400	4067	2892	4037	2129	2403	1897	70.7083	46.5751	65.2375	34.3847	42.6149	34.5779	0.00735412	-1.12192	down
Os11g0167800	60961	90970	84922	38668	49885	53893	2048.38	2824.54	2647.75	1198.63	1712.52	1899.41	0.00331416	-1.01343	down
Os01g0894600	1083	1530	974	182	300	386	29.5822	38.7259	24.7872	4.48307	8.38781	11.024	1.00948e-06	-2.31006	down
Os01g0951200	456	1405	718	2871	2228	1983	6.24643	17.8047	9.13739	36.3285	31.2248	28.5206	0.00733681	1.19609	up
NewGene_9292	225	3	103	14020	2027	6046	2.71465	0.022376	1.14552	156.649	25.0738	76.7925	1.91298e-05	5.48467	up
NewGene_9298	27	33	41	278	224	93	0.294696	0.302964	0.286949	1.90501	2.09973	0.998985	0.000916217	2.21155	up
Os07g0608400	1583	2291	1404	1069	923	866	37.0735	49.5823	30.5207	23.0985	22.0874	21.2712	9.01039e-07	-1.19139	down
Os12g0511000	393	384	369	232	233	240	7.00238	6.31369	6.0974	3.80306	4.24186	4.47276	0.00317438	-1.02811	down
Os12g0586300	470	658	444	278	265	356	10.2851	13.3088	9.01903	5.62023	5.91249	8.17295	0.00159219	-1.10163	down
Os01g0369700	115	205	43	601	1626	280	3.77852	6.23071	1.29955	18.2563	54.7787	9.66878	0.0081622	2.5741	up
Os06g0526600	364	743	336	2130	1058	1221	2.99828	5.66223	2.56952	16.2107	8.91581	10.5622	0.00244248	1.29814	up
Os04g0453200	536	598	492	57	135	101	6.79556	7.00778	5.78354	0.647496	1.73603	1.3305	2.58989e-07	-2.74521	down
Os11g0138300	29	39	35	437	196	172	0.415016	0.52873	0.469428	5.9712	2.96206	2.6735	8.92513e-07	2.597	up
Os01g0619900	2414	1840	2093	131	356	465	54.6589	38.4987	43.9694	2.72139	8.23186	11.0263	2.13326e-06	-3.02866	down
Os03g0126825	749	744	834	469	361	311	8.56878	7.85979	8.85417	4.94304	4.21317	3.72921	2.8271e-06	-1.3779	down
Os08g0162800	2452	3494	2209	525	652	764	121.119	159.537	101.281	23.9115	32.8666	39.5571	2.18765e-12	-2.34985	down
Os12g0210300	2039	1775	2670	499	902	882	57.6375	46.3622	70.0564	13.0027	26.0523	26.1593	0.000367783	-1.80793	down
Os06g0528600	5129	7062	9508	3349	4297	3726	92.0586	117.138	158.376	55.4522	78.8007	70.1497	0.00208949	-1.22686	down
Os05g0421600	227	149	324	928	1031	610	7.68373	4.66409	10.1949	29.0572	35.7539	21.6948	0.00838679	1.51985	up
Os08g0109900	1921	2350	2342	1308	1175	1268	32.1409	36.3253	36.3537	20.1821	20.0858	22.2373	4.90535e-08	-1.13636	down
NewGene_7923	10	2	2	76	50	53	0.15235	0.020097	0.021665	1.11336	0.832745	0.873793	0.00759138	3.23733	up
Os11g0208000	520	517	439	342	304	278	6.28859	5.15163	5.01676	4.02512	4.60626	3.05488	0.00133293	-1.0118	down
Os03g0746700	782	996	707	511	262	266	14.518	17.0918	12.1811	8.74519	4.95678	5.16532	1.74165e-06	-1.6132	down
Os03g0189400	1140	137	354	55	60	54	23.1722	2.5638	6.66918	1.02795	1.23176	1.13533	9.68407e-05	-3.72432	down
Os06g0125800	1154	799	1539	393	356	322	31.1785	19.9303	38.5764	9.79111	9.82173	9.11424	2.54379e-06	-2.06647	down
NewGene_4762	215	246	280	1446	521	1000	1.49697	1.45347	1.58946	8.50552	3.25077	6.79103	0.000336781	1.62794	up
Os08g0409100	3499	1968	2842	758	620	1119	56.2323	29.2268	42.3784	11.238	10.1804	18.8516	3.08589e-05	-2.10124	down
Os07g0537600	78	75	73	31	9	19	0.973901	0.865757	0.853316	0.35528	0.103593	0.24989	0.00140468	-2.32504	down
Os04g0664600	532	61	43	0	2	0	11.2503	1.18518	0.840879	0	0.027555	0	2.34557e-06	-8.73692	down
Os03g0307333	52	96	71	222	178	166	1.96098	3.34461	2.50533	7.77994	6.88796	6.59866	0.00784393	1.06825	up
Os05g0393700	139	389	183	1042	890	783	1.66523	4.30893	2.03989	11.5429	10.9202	9.86037	8.98366e-05	1.67361	up
Os06g0682900	175	607	412	8661	3044	2660	3.88331	12.4739	8.49098	177.858	69.2301	62.1032	1.76929e-08	3.25909	up
Os10g0132700	898	1769	1622	1029	867	674	9.78926	17.8236	16.407	10.3488	9.65166	7.70211	0.00264688	-1.03823	down
Os02g0274900	3104	4066	3967	13083	8132	7259	40.4346	49.0927	47.9316	157.226	109.287	99.2725	0.000166725	1.00785	up
Os07g0659600	1	0	4	159	66	54	0.023455	0	0.090871	4.04203	1.84293	1.56036	3.63472e-05	5.38067	up
Os04g0544100	633	915	751	497	342	242	6.66873	8.90509	7.3322	4.82346	3.67349	2.67317	1.75999e-05	-1.42281	down
Os12g0460800	2851	3688	3313	1778	1620	1492	63.7937	76.0776	68.4694	37.3015	37.1652	35.2236	3.08067e-14	-1.32652	down
Os01g0678950	131	57	74	19	24	24	0.828706	0.331397	0.430364	0.107126	0.150076	0.157402	0.00443234	-2.34089	down
Os06g0603000	6158	3597	5021	2507	2850	2073	132.227	71.3695	100.045	49.6485	62.5149	46.6891	0.00416144	-1.35447	down
Os02g0832150	103	114	85	275	359	368	4.96194	5.04536	3.79325	12.2383	17.6945	18.5991	0.00150576	1.43198	up
Os04g0532400	874	1453	592	359	277	309	21.5082	33.0364	13.5177	8.13331	6.94841	7.96142	7.58691e-07	-1.92094	down
Os02g0702300	2469	389	1471	188	121	48	21.363	3.10848	11.8058	1.49528	1.06546	0.431875	3.01645e-06	-4.08499	down
Os04g0442200	2325	1644	2257	809	899	915	38.3818	25.0751	34.5675	12.3073	15.1534	15.8344	7.24598e-05	-1.59149	down
Os07g0695100	12781	5779	7761	2482	2235	2011	111.161	46.253	62.1404	19.8457	19.6954	18.2149	1.74313e-06	-2.36276	down
Os07g0619200	2515	2712	3541	684	775	837	83.1965	85.8371	126.479	10.7813	9.37857	17.386	5.61596e-12	-2.24672	down
Os02g0536400	461	568	371	1551	997	1175	5.56054	6.1735	4.04554	16.8201	11.9783	14.5162	0.000124718	1.07576	up
Os01g0570800	3404	836	1994	344	766	633	44.8831	10.1754	24.388	4.18419	10.3141	8.74996	0.00671711	-2.21043	down
Os02g0663300	97	266	86	1428	343	709	0.362161	0.921111	0.296931	4.94616	1.31494	2.79106	0.00233784	2.14446	up
Os09g0549300	345	703	263	159	67	27	6.14408	11.5806	4.34175	2.60744	1.20843	0.49942	0.000366974	-2.72015	down
Os03g0226400	7300	5063	5172	1414	1269	1172	99.5051	65.1488	66.8187	18.6504	18.2453	17.1274	3.90498e-13	-2.54935	down
Os02g0620800	69	126	90	388	347	404	0.697878	1.18208	0.85091	3.65544	3.61772	4.32848	2.11174e-07	1.71034	up
Os04g0166300	202	280	235	129	156	126	9.29835	11.8993	10.0135	5.46923	7.33052	6.07432	0.00433651	-1.09782	down
Os05g0548900	68332	36710	32332	852	2114	7222	955.752	474.452	419.612	10.9847	30.2026	105.94	4.67955e-06	-4.0714	down
Os03g0822700	708	1016	744	5574	2624	1978	12.9978	17.2467	12.6729	94.5072	49.268	38.1174	7.77537e-05	1.68005	up
Os02g0503900	45	137	41	912	965	855	0.725745	2.04631	0.61512	13.6403	15.9883	14.5383	5.24372e-11	3.38426	up
Os03g0350100	766	2053	1177	5822	3136	3592	10.6495	26.5127	14.1782	71.5944	44.2717	50.1026	0.000724789	1.35687	up
Os05g0432500	161	264	158	118	84	98	5.46411	8.26505	4.96261	3.69239	2.89046	3.47224	0.000738214	-1.26447	down
Os04g0671300	10944	7589	7854	4648	4681	4644	147.996	94.8221	98.5495	57.983	64.664	65.8604	0.00122726	-1.27117	down
Os02g0200300	545	486	590	160	187	165	8.42328	6.36263	8.27921	2.24633	2.60886	2.66224	8.73856e-08	-1.99097	down
NewGene_9648	9	6	8	115	38	53	0.183881	0.113137	0.163322	2.35586	0.855317	1.22345	0.00264531	2.74785	up
Os08g0196200	62	133	78	285	237	216	1.36692	2.74917	1.61978	5.88877	5.41371	5.05579	0.00639308	1.14938	up
Os05g0421450	142	89	146	510	626	378	8.37324	4.82252	8.01155	27.8708	37.8734	23.4841	0.00276879	1.65419	up
Os07g0602600	19	15	20	139	58	102	0.335065	0.243645	0.329773	2.32109	1.07471	1.92558	0.00303504	2.08649	up
NewGene_8516	15	21	26	329	156	92	0.167338	0.210031	0.261487	3.39056	1.77882	1.07206	5.58967e-05	2.84101	up
Os04g0561500	177	202	146	3270	4238	6334	1.80611	1.92108	1.31026	29.4502	42.407	64.999	5.98003e-28	4.43126	up
Os04g0491500	40	83	72	401	298	246	0.39697	0.876212	0.820509	4.17432	3.17204	2.63305	1.50694e-06	1.96962	up
Os02g0819500	5152	3785	4497	2015	3009	2285	81.3518	55.2907	66.2779	29.2884	48.9548	37.7468	0.00890771	-1.20572	down
Os03g0145600	12	16	17	249	94	104	0.237913	0.286484	0.309532	4.59762	1.91199	2.18132	8.92779e-06	2.93436	up
NewGene_4787	12	10	20	293	206	164	0.207947	0.171923	0.353277	5.3554	4.05335	3.62388	2.57845e-10	3.61887	up
Os10g0555900	2713	5982	2178	1161	245	1176	59.0953	120.415	44.0169	23.3219	5.44594	26.8676	0.000763337	-2.3794	down
Os10g0545500	72	103	91	10	9	28	2.59308	3.44441	3.04435	0.329809	0.320337	1.06304	0.000676191	-2.7851	down
Os01g0940000	792	876	676	168	330	213	9.70936	9.92415	7.69387	1.89549	4.1379	2.73546	3.83362e-05	-2.00297	down
Os02g0515000	2065	2167	2933	1202	1677	1235	28.0025	27.3157	36.8062	14.9365	22.973	17.3784	0.00822168	-1.10862	down
Os03g0707200	1673	833	1593	554	586	678	38.8398	17.8579	34.3145	11.8621	13.8937	16.5103	0.00459639	-1.53966	down
Os11g0531700	252	256	273	7	55	6	7.02282	6.18579	6.78681	0.156132	1.48633	0.141425	0.000724789	-3.756	down
Os01g0583300	28	78	67	218	235	227	0.44785	1.14464	0.988082	3.20824	3.837	3.80897	0.00170515	1.71279	up
Os03g0729700	49	176	111	387	465	530	1.28532	4.25777	2.69987	9.38323	12.4977	14.6122	0.00163607	1.81312	up
Os04g0167900	4	9	17	314	207	118	0.166499	0.36253	0.671111	12.7986	9.33134	5.44904	1.01086e-07	4.07029	up
Os02g0240300	3774	1444	3727	52	175	116	87.1329	30.7887	79.8283	1.08903	4.10509	2.78991	1.15176e-12	-5.03041	down
Os09g0438100	1034	1029	1185	110	295	353	30.8481	28.3767	32.8119	3.00511	8.9793	11.046	0.000169547	-2.37282	down
Os04g0545100	62	164	101	709	308	344	1.33512	3.2872	2.02367	14.2351	6.83926	7.83322	0.000888312	1.73987	up
Os03g0736300	2757	13407	6918	57819	19385	26220	32.9079	147.746	76.6216	635.913	236.221	327.977	0.00404283	1.87097	up
Os09g0425900	9374	3916	6918	3617	2907	2721	180.801	72.3617	125.282	71.6677	62.5354	64.2056	0.00492302	-1.53263	down
Os03g0314400	35	129	47	339	381	294	0.390897	1.32902	0.481641	3.50024	4.35466	3.45398	0.00098044	2.04275	up
Os07g0417766	8	61	114	1803	391	705	0.066954	0.481114	0.908337	14.3222	3.43355	6.3673	0.000314907	3.61868	up
Os08g0438600	271	264	191	47	20	68	3.85949	3.45924	2.44614	0.599458	0.27386	0.975048	1.32872e-05	-2.77226	down
Os10g0432300	112	191	142	476	273	402	2.75344	4.40917	3.19815	12.138	7.09771	11.3993	0.00336551	1.05436	up
Os01g0716450	124	192	205	806	752	442	3.13737	4.50236	4.83664	18.9232	19.55	11.7982	8.70553e-05	1.62626	up
Os11g0149200	0	8	2	4161	340	497	0	0.468391	0.095438	248.567	22.4941	33.7464	1.9627e-12	8.61399	up
Os09g0274025	15	0	4	145	139	100	0.689409	0	0.14841	6.33655	6.71442	4.9856	0.00804766	3.85863	up
Os01g0910800	0	0	0	7584	9998	5658	0	0	0	335.25	489.486	284.388	1.31932e-30	15.0574	up
Os03g0229500	722	404	816	160	312	239	10.4029	5.38278	10.9135	2.1213	4.59162	3.61254	0.0059833	-1.77784	down
Os03g0177000	639	819	724	432	402	377	13.2816	15.715	13.9509	8.2685	8.52053	8.21068	9.07513e-08	-1.16433	down
Os04g0275950	31	11	9	694	292	369	0.830294	0.264586	0.21663	17.2995	8.04255	10.4448	7.01904e-09	4.28021	up
Os01g0678900	80	79	80	5	18	17	2.95565	2.70155	2.74073	0.171022	0.674943	0.637572	0.00117979	-2.85362	down
Os04g0404800	16354	9199	16249	4552	7070	4601	181.463	94.3154	167.3	46.5891	80.1432	53.5465	0.00128512	-1.70925	down
Os01g0658900	281	246	262	1737	839	674	5.18072	4.19384	4.49054	29.622	15.8311	13.054	0.000437019	1.64441	up
Os01g0872100	90	54	103	906	536	1093	1.50125	0.827049	1.60156	14.0819	9.22084	19.3129	1.51337e-08	2.98537	up
Os12g0566400	543	938	624	486	375	392	21.9208	34.9971	23.3743	18.094	15.458	16.5695	1.75999e-05	-1.04946	down
NewGene_309	4	9	9	88	93	52	0.097364	0.259929	0.265221	2.62234	3.0547	1.73541	0.000100703	3.11161	up
Os03g0405900	694	1504	2045	6645	3114	4324	9.5888	19.1985	26.2153	84.6987	43.9604	62.6648	0.00721104	1.39635	up
Os11g0147800	35496	28382	24694	2826	4686	11415	910.445	672.128	588.964	69.222	124.064	309.224	0.000211245	-2.52673	down
Os04g0347900	149	276	197	1491	614	719	1.85206	3.17951	2.27123	17.1515	7.82353	9.40496	1.08825e-05	1.83875	up
Os11g0703600	229	1086	285	215	150	152	4.06784	17.8164	4.78615	3.42967	2.64282	2.76137	0.00894996	-1.85211	down
Os04g0632300	138	163	155	24	48	42	1.41965	1.55197	1.48026	0.2202	0.503779	0.447804	0.000116341	-2.28062	down
Os02g0108500	39	138	126	30	21	9	1.10999	3.68521	3.37038	0.797866	0.614216	0.262979	0.00238542	-2.63232	down
Os01g0977400	13	127	35	494	351	364	0.153699	1.48487	0.40171	5.78098	4.5469	4.8438	0.0027356	2.59048	up
Os02g0115700	114482	131909	113069	11127	9208	11678	1750.26	1865	1606.38	156.684	143.846	187.784	2.44943e-84	-3.81182	down
Os02g0633200	164	300	167	794	764	904	2.94414	4.98867	2.78083	13.168	14.0298	17.0508	4.49306e-07	1.68806	up
Os07g0489200	587	374	512	191	141	71	9.8808	5.80984	8.00096	2.95884	2.42623	1.23931	6.02469e-05	-2.26578	down
Os11g0545800	232	422	293	1058	1038	1003	3.90336	6.57544	4.58688	16.4748	17.895	17.7634	1.05383e-07	1.42662	up
Os01g0541800	658	405	797	190	176	265	15.4911	8.80883	17.4226	4.12871	4.21648	6.52578	0.000393677	-1.91469	down
Os03g0178066	1058	729	1002	336	412	497	20.4079	12.9953	17.9249	5.97754	8.11549	10.0435	0.00182013	-1.50042	down
Os08g0427900	1335	1913	1443	702	620	631	29.0261	37.8236	28.819	14.0149	14.1175	14.4736	6.54453e-19	-1.5711	down
Os12g0127800	80	45	74	276	229	266	3.11144	1.60333	2.67836	9.9561	9.14768	10.9052	0.0047429	1.5829	up
Os01g0719125	376	257	313	3370	1472	1344	4.06285	2.56448	3.14	33.6596	16.2785	15.2546	2.45016e-06	2.28813	up
Os09g0528500	558	262	517	7	15	18	9.51609	4.13556	8.18851	0.107344	0.244355	0.316404	2.53139e-15	-5.40673	down
Os10g0112100	246	140	137	54	41	83	8.99319	4.7262	4.62491	1.81732	1.51593	3.14997	0.00625539	-1.92458	down
Os02g0134300	442	233	339	5342	1992	2850	14.4006	7.02737	10.2531	160.848	66.4225	97.5585	2.07649e-08	2.89153	up
Os08g0159500	4711	3873	3053	561	609	735	109.194	82.8402	65.2318	11.9606	14.5036	17.9439	3.1605e-15	-2.94273	down
Os05g0318300	479	664	575	1867	1793	1108	10.6172	13.6165	11.8416	38.2464	40.6761	25.8079	0.000457312	1.15802	up
Os06g0686400	435	536	392	2672	1869	1492	6.95535	7.8806	6.4024	39.3354	30.3827	24.9233	7.67215e-11	1.8057	up
NewGene_4222	4	8	17	241	177	50	0.088426	0.14805	0.33531	4.97053	3.99621	1.13926	0.000234156	3.66273	up
Os10g0363600	2615	1793	3024	825	1329	1321	41.4593	26.2741	44.4957	12.0609	21.5274	21.9678	0.00794773	-1.42012	down
Os03g0109300	782	892	1007	480	514	575	22.2808	23.4725	26.6268	12.5991	14.9593	17.177	0.00104518	-1.08463	down
Os04g0685700	390	279	602	1611	1097	1752	7.7528	5.13335	11.12	29.5887	22.3111	36.5979	0.00572231	1.44721	up
Os05g0588900	33	49	60	337	248	271	0.752963	1.03268	1.28532	7.18124	5.85427	6.54657	8.27845e-09	2.2682	up
Os04g0490866	87	116	110	28	16	15	1.77564	2.18787	2.09066	0.521539	0.3313	0.305143	1.00518e-07	-2.74972	down
Os08g0480200	193	235	418	1003	1111	844	3.85189	4.33663	7.73538	18.4669	22.6689	17.6686	0.00250772	1.4886	up
Os01g0924400	4096	2886	3961	1787	1758	1889	63.0876	41.0812	56.6198	25.3895	27.6665	30.5087	0.00040706	-1.36165	down
Os12g0147200	10	19	36	135	169	250	0.362498	0.638949	1.21905	4.62226	6.39179	9.73182	0.00028259	2.81134	up
NewGene_853	9	5	16	155	134	70	0.095729	0.042283	0.165646	2.40555	1.91399	1.22345	0.000155539	3.2079	up
Os02g0106100	617	366	376	1633	3358	2605	7.215	3.94783	4.07034	17.6186	40.124	31.951	0.000215864	2.15758	up
Os08g0532600	91	216	169	755	356	377	0.878282	1.92839	1.51543	6.75011	3.52474	3.82983	0.00759138	1.32014	up
Os07g0149900	17	54	31	161	112	119	0.495698	1.45315	0.847882	4.39548	3.37039	3.68547	0.00673186	1.66644	up
Os06g0135000	2804	3953	3159	1865	1806	1593	27.849	36.2822	29.1109	17.0878	18.3227	16.5953	2.29275e-10	-1.21855	down
Os05g0527700	32	61	30	242	128	151	0.980306	1.75053	0.873846	7.0378	4.11121	4.98238	0.00076792	1.7652	up
Os09g0489200	41	87	27	2081	933	1395	0.763696	1.52263	0.474651	36.6492	18.1958	27.933	2.79648e-21	4.52235	up
Os05g0540200	134	178	162	407	393	515	6.23058	7.68027	6.99145	17.5418	18.7613	25.2393	0.0010287	1.16994	up
Os07g0244400	99	93	88	322	333	297	1.72818	1.49306	1.42211	5.20188	5.95097	5.4458	0.000191455	1.43768	up
Os02g0527300	957	623	1054	18918	2112	6194	15.1238	9.09901	15.4652	276.003	34.1107	102.738	0.000268834	2.88738	up
Os05g0519200	1591	1269	1302	1093	662	743	17.5731	12.6196	12.7963	10.873	7.7552	8.5736	0.00199278	-1.11394	down
Os01g0901200	262	437	372	1294	855	874	4.25332	6.55689	5.59588	19.3909	14.1791	14.8908	3.52454e-06	1.17653	up
Os10g0520700	292	242	359	1055	836	825	5.31348	4.06595	6.06249	17.7377	15.5614	15.7625	0.000855711	1.2481	up
Os02g0159700	479	577	612	5068	1769	1031	8.82658	9.98844	10.5494	86.3431	33.3358	20.3944	0.00441574	1.8265	up
Os11g0197400	1373	1898	1858	954	767	694	8.19393	10.4631	10.286	5.2502	4.67457	4.34306	7.63999e-12	-1.40885	down
Os09g0517900	2625	935	1665	34	44	128	40.689	13.3918	23.9504	0.479772	0.696692	2.07199	4.03377e-11	-5.0282	down
Os08g0506700	7095	4260	6691	2818	3091	2518	99.7659	55.3481	87.2985	36.5502	44.406	37.14	0.00111951	-1.45894	down
Os03g0743900	6630	11185	9165	5664	4802	4695	119.087	185.655	152.747	93.8522	88.1153	88.4543	2.43455e-09	-1.13198	down
Os08g0298901	12	28	67	445	258	170	0.077733	0.169553	0.406679	2.7101	1.7411	1.1767	0.00166665	2.6755	up
Os03g0300400	192	225	197	723	699	581	6.22117	6.74359	5.91829	21.6716	23.2045	19.7746	3.51509e-07	1.38647	up
Os05g0562300	151	693	262	11360	2622	1827	2.95971	12.5811	4.76174	205.992	52.6378	37.6643	1.51325e-05	3.50369	up
Os01g0837800	5248	3307	6044	2892	2802	2277	86.0827	53.9545	98.2806	48.6495	51.8546	43.2559	0.0073348	-1.23812	down
Os03g0826900	17	5	20	330	724	175	0.357261	0.101597	0.394884	6.7505	16.4204	4.06197	8.22249e-07	4.52665	up
Os10g0436900	150	134	107	44	46	58	2.25527	1.85625	1.48928	0.60334	0.693403	0.908326	0.00152848	-1.7291	down
Os09g0436900	371	340	371	1453	1477	1754	5.85224	4.96172	5.44227	21.1903	23.8643	29.0914	3.99666e-08	1.78676	up
Os01g0160800	140	30	38	337	867	441	3.27384	0.648086	0.818783	7.31073	20.8292	10.8624	0.00965966	2.59856	up
Os06g0655500	2942	1841	2020	935	1020	1253	49.9719	27.0523	32.6995	14.7236	18.0627	22.6391	0.00245833	-1.43626	down
Os03g0130300	33	51	68	676	891	404	1.74909	2.49693	3.31095	33.0804	48.3119	22.4827	1.12897e-10	3.40078	up
Os06g0698785	861	727	998	417	368	266	8.80627	6.86583	9.46911	3.93419	3.84715	2.85343	1.34158e-05	-1.65434	down
Os06g0229200	698	1201	1044	3611	1896	2333	6.36914	10.1357	8.84961	30.4302	17.6921	22.3517	0.000351431	1.0826	up
Os05g0179950	793	1123	1010	483	572	417	13.8125	18.0766	16.3178	7.75118	10.1723	7.60881	3.0097e-05	-1.2872	down
NewGene_7053	107	121	93	464	251	448	1.1829	0.688965	0.530385	2.82264	2.09901	3.38607	0.000273239	1.51565	up
NewGene_4594	52	60	49	406	178	222	0.308229	0.327618	0.266343	2.22266	1.07941	1.38033	2.86822e-05	1.9554	up
Os07g0604300	42	31	80	494	183	222	0.686126	0.478715	1.22776	7.61282	3.12224	3.89304	0.00307652	2.13904	up
Os05g0447200	441	507	418	85	21	124	6.13686	6.19767	5.24946	1.05073	0.257138	1.70157	5.10467e-05	-2.91416	down
Os12g0131701	86	105	203	982	633	865	1.21844	1.36993	2.67235	12.8699	9.17972	12.8847	2.07076e-06	2.31087	up
Os11g0181200	2	0	0	543	193	57	0.046291	0	0	23.1765	9.09458	2.75526	3.11097e-07	8.14439	up
Os07g0178700	18	83	43	3805	926	842	0.540036	2.29473	1.19904	105.97	28.5492	26.6561	1.23085e-11	4.93546	up
Os03g0225900	490	177	67	14	7	7	7.42611	2.41533	0.946884	0.181052	0.099594	0.094184	1.63045e-07	-5.17343	down
Os01g0692100	25	118	59	1049	868	325	0.810168	3.5477	1.76608	31.5149	28.8718	11.0984	4.37963e-06	3.21761	up
Os02g0124800	2510	1884	2167	799	1265	1075	139.455	96.6876	111.713	40.908	71.8117	62.6484	0.00331507	-1.38474	down
Os01g0786800	867	509	783	301	321	329	18.4077	9.97854	15.4261	5.89	6.95712	7.31357	0.00157545	-1.54226	down
Os10g0405100	885	1155	996	530	455	720	12.3811	15.0532	12.8143	6.86441	6.40255	10.8138	0.00084182	-1.13808	down
Os02g0794600	104	130	172	697	717	777	4.59472	5.31694	7.03914	28.5075	32.4825	36.0999	4.07091e-09	2.12199	up
Os05g0273500	308	323	282	33	91	104	4.24211	4.10919	3.60441	0.418157	1.27561	1.4903	0.00107099	-2.27082	down
Os04g0603100	1128	1163	1428	406	283	230	13.7735	13.116	16.1692	4.56799	3.52683	2.94045	2.27837e-14	-2.37373	down
Os08g0111200	2019	474	534	56	182	113	22.885	5.14152	5.65817	0.685834	2.26944	1.37152	0.000187346	-3.48244	down
Os06g0223700	95	259	167	938	909	644	3.18006	8.01047	5.15811	28.945	31.0683	22.5861	2.27268e-06	1.99208	up
Os05g0223200	32	72	2221	12	54	37	1.13358	2.39247	74.9651	0.370605	2.00433	1.39588	0.00309786	-4.76323	down
Os05g0271900	74	65	62	270	204	206	1.27404	1.03821	0.988419	4.32023	3.61074	3.74231	0.000655807	1.40756	up
Os02g0176700	785	1346	686	4362	2014	2472	8.07924	12.8085	6.55259	41.461	21.1995	26.7091	0.000699255	1.31928	up
Os12g0515800	16519	10184	15652	1397	3003	2213	936.087	533.275	823.028	72.987	173.838	131.514	1.59645e-08	-2.99761	down
Os02g0525600	4793	5397	4440	2735	2716	2956	163.535	170.152	140.575	86.0749	94.672	105.8	7.10707e-06	-1.1144	down
Os01g0184050	0	7	19	7343	4002	637	0	0.238197	0.651208	257.601	155.478	25.4076	1.55093e-13	8.48914	up
Os01g0913400	75	175	178	450	385	381	1.02144	2.12623	2.25876	5.21821	5.14358	5.16957	0.00904249	1.21808	up
Os07g0617000	1145	331	156	111	83	99	22.857	6.11002	2.8677	2.03108	1.69534	2.06864	0.00187727	-2.92407	down
Os06g0303600	203	177	172	68	93	88	10.475	8.45242	8.26261	3.2167	4.90644	4.77329	0.0046482	-1.46717	down
Os01g0136050	12	8	11	3664	651	2012	0.614014	0.38721	0.526787	177.787	34.9573	110.987	2.8364e-27	7.24292	up
Os07g0124100	346	243	386	134	125	82	16.7655	10.8781	17.3678	5.98794	6.19799	4.14992	0.000193472	-1.88058	down
Os10g0456900	418	644	577	2314	1118	1352	6.44948	9.1815	8.25978	32.9291	17.6134	21.8808	0.000244819	1.19981	up
Os05g0537400	707	595	759	1834	2407	2075	14.0846	10.9443	14.0198	33.7176	49.0097	43.3763	0.00128738	1.29198	up
Os06g0220100	348	226	246	5	43	0	11.8731	7.13862	7.79682	0.136469	1.47057	0	0.00588835	-4.3544	down
Os01g0160100	195	206	174	1231	843	884	2.64966	2.5874	2.19168	15.4739	11.7402	12.6372	1.10058e-15	2.01736	up
Os04g0474800	4356	2747	1815	461	569	1298	102.388	58.8155	39.3457	9.61051	14.0654	31.8959	0.0011772	-2.27187	down
Os07g0675200	0	0	5	455	36	68	0	0	0.114233	12.8912	1.11937	2.16999	0.000457925	6.30659	up
NewGene_1281	214	88	161	1198	707	1599	1.61406	0.607951	1.12704	8.34123	5.45101	12.6569	5.75905e-05	2.52173	up
Os02g0593500	14762	8371	12210	1115	3038	2915	196.171	103.676	151.122	13.8878	41.658	41.1799	3.26936e-05	-2.63447	down
Os01g0654100	1177	2736	1243	732	504	659	13.9506	30.4546	14.2285	8.23568	6.23352	8.52547	4.02702e-06	-1.71825	down
Os06g0113950	235	219	139	29	33	31	2.38613	2.06297	1.31192	0.252972	0.316363	0.336691	5.43051e-09	-2.99878	down
Os03g0132200	3570	2072	3102	784	1164	1328	91.0389	48.8063	73.3937	18.435	30.3201	35.5025	0.00099751	-1.75461	down
Os03g0835100	5641	3225	5726	2090	2243	2286	42.567	22.4835	40.0912	14.549	17.29	18.0872	0.00144805	-1.50038	down
NewGene_2711	80	45	67	215	237	594	0.792916	0.404187	0.616418	1.96476	2.39585	6.17101	0.00696574	2.10709	up
Os03g0775650	222	252	350	72	129	97	4.76679	4.99477	6.95594	1.42307	2.82692	2.16277	0.00171981	-1.75756	down
Os02g0149800	5071	3606	4290	1843	1987	1992	93.4319	61.3877	73.3411	31.3141	37.3952	38.4982	8.08257e-05	-1.50199	down
NewGene_6713	0	0	0	103	53	75	0	0	0	0.922454	0.526811	0.764421	2.76333e-07	8.35579	up
NewGene_6714	42	121	173	1722	993	448	0.222015	0.599685	0.861058	8.53813	5.45007	2.5237	5.48328e-05	2.89604	up
NewGene_6715	120	139	89	559	264	381	2.86273	3.0735	1.98137	12.3657	6.45659	10.2075	0.000981781	1.43438	up
Os09g0106700	517	1078	878	3130	2139	2443	9.30426	17.9263	14.6548	51.9882	39.3437	46.1375	2.9638e-06	1.34078	up
Os03g0807000	155	173	182	407	405	580	1.5552	1.60036	1.69621	3.76867	4.15154	6.11812	0.00683332	1.1378	up
[truncated: 546 more rows]

## Sheet: Table S4
Table S4
DEGs identified in R974
Genes	R974-CK2_Count	R974-CK3_Count	R974-CK1_Count	R974-2_Count	R974-1_Count	R974-3_Count	R974-CK2_FPKM	R974-CK3_FPKM	R974-CK1_FPKM	R974-2_FPKM	R974-1_FPKM	R974-3_FPKM	FDR	log2FC	regulated
Os01g0147600	25	10	11	110	121	71	0.871904	0.370142	0.388813	4.26054	4.55311	2.66136	0.00566964	2.46416	up
Os02g0817600	3189	2859	3574	1891	1356	2176	73.878	69.3231	86.0518	47.8739	32.9587	53.2901	0.00279137	-1.03426	down
Os03g0195475	309	315	309	160	131	180	3.75314	3.99484	3.88471	2.114	1.68322	2.30261	0.00155524	-1.20463	down
Os10g0131100	34	48	98	181	369	306	0.246974	0.36036	0.734303	1.43102	2.83175	2.34302	0.0001241	2.09622	up
Os08g0203600	6192	5435	5131	3044	2543	2458	50.3945	44.4086	40.4404	25.0334	20.3927	20.9161	0.000955032	-1.27744	down
Os02g0181900	250	225	360	774	1915	1072	2.10562	1.97797	3.13546	7.10871	17.062	9.53567	1.87924e-05	1.97258	up
Os03g0257600	1286	1300	849	556	245	306	17.0704	18.0043	11.6406	8.02306	3.42393	4.2804	0.00405505	-1.84471	down
Os03g0634400	3579	5786	3519	900	1219	1329	63.9665	107.935	64.9857	17.5077	22.9966	25.0296	1.00173e-08	-2.14439	down
NewGene_5514	257	196	405	429	1289	1159	1.1823	0.945613	1.92451	2.14239	6.27753	5.61422	0.0088161	1.53599	up
NewGene_3270	3	6	0	56	63	76	0.033919	0.102671	0	1.03135	1.11015	1.35452	0.000726067	4.15196	up
Os01g0571300	31	47	33	173	275	222	0.552185	0.886816	0.614329	3.42816	5.29029	4.26928	4.12148e-07	2.3689	up
Os05g0393900	34	27	70	98	237	193	0.528013	0.44114	1.13389	1.67483	3.93835	3.18903	0.00569919	1.8364	up
Os11g0677500	150	107	201	411	368	495	2.18222	1.63135	3.03986	6.5511	5.68204	7.63503	0.00086553	1.28673	up
Os04g0489600	252	255	203	84	48	110	3.96053	4.1801	3.28787	1.42455	0.772538	1.80129	0.00208006	-1.7952	down
Os05g0565500	47	88	80	263	313	219	0.927356	1.82766	1.63747	5.72406	6.60129	4.60623	0.000264048	1.70945	up
Os03g0843800	6289	4338	2145	655	804	1612	173.321	124.783	61.083	19.654	23.3643	46.8269	0.000484979	-2.39389	down
Os06g0696600	547	2104	695	120	363	336	13.8357	55.5544	18.1745	3.28967	9.67697	8.95154	0.00538699	-2.29678	down
Os12g0424700	34	34	43	3	8	1	0.854751	0.89478	1.12018	0.073441	0.212594	0.026713	0.00406915	-3.39908	down
Os01g0658400	3708	3656	3115	2137	1292	1907	134.689	138.627	116.905	84.4831	49.5363	73.0204	0.00938781	-1.19311	down
Os07g0614000	462	437	337	1435	1274	933	8.90443	8.74334	6.68848	30.1365	25.9043	18.9058	0.00877379	1.3383	up
Os02g0758200	58	69	85	27	10	15	1.54696	1.94234	2.35933	0.792306	0.279333	0.402868	0.00659427	-2.17995	down
Os02g0571100	286	1245	229	44	11	6	2.93668	13.348	2.42314	0.485691	0.116852	0.063979	8.13334e-06	-5.00581	down
NewGene_5879	0	3	4	60	135	197	0	0.050453	0.069713	1.09784	2.4053	3.52036	3.83132e-08	5.61734	up
NewGene_1551	89	179	87	1387	6752	2504	0.524572	1.75962	0.805363	11.638	47.3711	17.4554	2.21877e-11	4.65004	up
Os08g0202400	174	215	189	75	52	75	1.55759	2.01374	1.74975	0.731298	0.49206	0.701688	0.000135093	-1.72503	down
Os05g0134700	38	112	479	17	9	29	0.789964	2.45231	10.3266	0.380495	0.1905	0.620229	0.00134133	-3.55987	down
Os03g0603600	565	978	535	231	232	266	10.6754	19.3081	10.445	4.75005	4.62254	5.30306	0.000164201	-1.74418	down
Os03g0567100	105	134	226	298	406	421	4.86636	6.4434	10.7799	14.9917	19.8544	20.5585	0.00287192	1.107	up
Os06g0567950	11	0	8	697	57	185	0.155601	0	0.11201	11.0823	0.868925	2.83745	0.00020775	5.49156	up
Os04g0337500	2536	1874	2492	551	1139	1017	48.8595	37.6876	49.619	11.5501	23.1517	20.6532	7.32772e-05	-1.59328	down
Os03g0815100	530	550	671	1689	2612	2017	11.418	12.3684	14.9254	39.6237	59.4048	45.8019	1.62154e-10	1.64618	up
Os02g0644650	214	195	301	101	74	109	14.3615	13.6814	20.8966	7.38863	5.23084	7.71518	0.000130053	-1.5052	down
Os11g0143300	1123	944	663	233	111	209	34.0416	29.8749	20.7599	7.67611	3.55206	6.63771	6.17725e-06	-2.54846	down
Os10g0167600	477	410	541	867	1465	1670	7.25697	6.52371	8.51067	14.3868	23.5739	26.8214	0.00032522	1.25443	up
Os01g0871800	80	86	303	391	830	555	0.733777	0.826866	2.89702	3.95057	8.13038	5.43005	0.00973959	1.81514	up
Os10g0128502	613	559	284	134	132	97	26.2734	25.0112	12.5708	6.241	5.93619	4.34199	0.000251108	-2.26364	down
Os11g0118400	4964	2505	2263	1209	228	332	98.713	51.9998	46.4894	26.1688	4.77729	6.94412	0.00577461	-2.65711	down
Os09g0294300	37	28	40	132	123	118	0.632037	0.49864	0.695536	2.46914	2.23482	2.14173	0.00134374	1.63382	up
Os12g0159000	697	573	495	261	195	215	21.781	18.6786	15.9696	8.87431	6.41418	7.07493	0.000591783	-1.6261	down
Os03g0115300	243	195	306	544	777	634	4.37221	3.66179	5.68801	10.6822	14.8015	12.0495	0.000264048	1.1946	up
Os01g0200300	75	128	118	422	402	271	1.46104	2.59268	2.36616	8.94068	8.25868	5.56022	0.0010639	1.60277	up
Os09g0449700	121	105	40	15	5	20	2.05753	1.85805	0.703683	0.276346	0.089039	0.357713	0.00398575	-3.03287	down
Os01g0256500	9020	11654	18357	31160	74344	72014	312.202	421.042	656.536	1174.22	2716.57	2627.85	9.67457e-07	1.99389	up
Os04g0462200	9	11	36	102	216	216	0.319147	0.380957	1.32031	4.01472	8.25707	8.27235	1.63144e-05	3.11709	up
Os04g0686800	92	161	373	9	26	66	2.42961	4.43677	10.1963	0.244937	0.720348	1.81646	0.00377769	-2.80468	down
Os02g0678400	961	1391	1924	444	414	802	18.5155	27.9761	38.2965	9.3077	8.41291	16.2761	5.65984e-05	-1.55108	down
Os07g0290800	190	202	248	562	676	547	4.96337	5.49663	6.69935	16.0028	18.6485	15.0836	3.10367e-06	1.28779	up
Os01g0742100	175	176	323	789	936	671	3.43256	3.59883	6.54145	16.867	19.3986	13.8798	2.48151e-06	1.67713	up
Os06g0140200	204	270	303	566	705	901	1.4432	1.99744	2.21976	4.37797	5.28343	6.74863	1.428e-06	1.27651	up
Os03g0100050	372	489	885	1068	1610	1340	5.70399	7.83462	14.0387	17.841	26.0902	21.6864	0.0070618	1.05081	up
Os09g0325700	256	244	272	1135	1245	540	5.06978	5.03164	5.54678	24.4568	26.0264	11.2626	0.00150359	1.73642	up
Os12g0478200	99	183	87	398	643	620	5.02579	9.41888	4.78468	21.8278	35.2332	33.6774	0.000406905	1.91735	up
Os12g0113001	10	12	11	51	58	49	0.44212	0.535798	0.481464	2.55262	2.80133	2.35525	0.00482264	2.0572	up
Os02g0655100	76	71	91	270	328	182	1.67955	1.62672	2.06814	6.49771	7.64241	4.24094	0.00259451	1.5284	up
Os10g0492400	1096	1258	742	448	513	540	11.95	14.3193	8.35233	5.317	5.89714	6.20298	0.00607158	-1.30112	down
Os10g0502400	42449	34192	20390	14726	11993	13247	611.28	511.242	302.985	228.634	182.19	200.204	0.00543831	-1.54436	down
Os03g0837800	41	71	75	170	178	158	1.05742	1.91628	1.99577	4.82228	4.87809	4.33872	0.00665295	1.26333	up
Os07g0619400	1333	1099	567	397	123	116	50.791	43.7231	22.3014	16.4534	4.93128	4.66029	0.00613315	-2.44661	down
Os09g0109600	10	86	16	312	518	273	0.444113	4.10102	0.739499	15.6532	25.1937	13.2773	0.00413749	3.07262	up
Os08g0530300	435	417	337	171	83	117	5.33468	5.33504	4.26842	2.28333	1.072	1.51263	0.00105362	-1.89136	down
Os03g0356498	10	6	8	39	61	56	0.2403	0.138419	0.189978	1.08378	1.65259	1.53294	0.00246258	2.46803	up
Os06g0335900	135	175	151	39	7	26	9.6088	13.0318	11.0876	2.96309	0.516668	1.88354	0.000900739	-2.85574	down
Os01g0924500	95	114	83	37	34	27	8.18465	10.3091	7.40635	3.40659	3.101	2.46656	0.00394053	-1.79106	down
Os12g0577600	764	1024	891	364	296	524	7.76139	10.8558	9.34872	4.02401	3.17355	5.61392	0.000167955	-1.40014	down
Os04g0677100	20	4	14	82	343	149	0.368364	0.067217	0.251321	1.63963	6.72359	2.90242	0.000204873	3.65558	up
Os03g0764100	2111	1946	1430	517	885	706	47.6628	45.8574	33.3598	12.6981	21.0783	16.8026	0.000225467	-1.64432	down
Os10g0394700	146	232	174	60	39	48	6.28207	10.4265	7.74536	2.80371	1.74155	2.17269	5.27233e-05	-2.10427	down
Os02g0463401	0	0	8	115	145	71	0	0	0.40538	6.57841	8.05152	3.92157	0.000269788	5.37408	up
Os05g0512200	2612	2110	1047	814	315	580	43.6495	36.8088	18.0833	14.8053	5.55153	10.2142	0.00731142	-2.01099	down
Os02g0642200	92	112	59	12	27	20	2.80757	3.5658	1.8473	0.391772	0.858258	0.633282	0.00155745	-2.42815	down
Os02g0821400	233	257	176	54	64	86	4.1482	4.67023	3.21119	1.0499	1.14253	1.63203	6.38863e-05	-1.96562	down
Os02g0599151	49	43	97	182	201	163	0.615299	0.56588	1.25605	2.49958	2.66918	2.16733	0.00774292	1.38404	up
Os03g0431200	3078	2745	1559	619	658	857	56.2651	52.3801	29.4382	12.3049	12.6812	16.5058	2.96687e-05	-2.07343	down
Os02g0226500	117	60	98	518	444	218	5.88662	3.1144	5.10801	28.4567	23.6377	11.5877	0.00682638	1.91275	up
Os02g0770800	384	658	1129	1457	2399	5751	3.50511	6.27347	10.6534	14.491	23.1319	55.3799	0.0028274	1.95574	up
Os01g0599550	412	368	345	1065	1087	806	4.48823	4.18014	3.8839	12.6324	12.5072	9.25333	0.00712877	1.1776	up
Os09g0115900	180	176	105	1117	785	572	4.35682	4.4239	2.61032	29.441	20.0475	14.5876	0.000298127	2.20148	up
Os08g0562600	2203	3369	1739	751	815	998	34.5961	55.2209	28.2189	12.8373	13.51	16.5242	8.53111e-05	-1.76348	down
Os07g0484800	256	310	170	28	20	32	8.81726	11.1724	6.06522	1.02425	0.716044	1.15227	7.20013e-10	-3.45432	down
Os04g0460600	194	560	453	116	104	167	3.70066	11.151	8.92056	2.39127	2.04534	3.31022	0.00113328	-1.82661	down
Os03g0297600	704	1217	726	94	219	474	16.7168	30.1708	17.7974	2.41224	5.47362	11.8652	0.00599507	-2.04054	down
Os01g0769900	1960	2002	2957	7505	8739	6618	19.1038	20.368	29.7843	79.6554	89.9362	68.0124	1.19406e-09	1.55131	up
Os01g0286100	2838	2588	2413	1539	1238	1490	31.4644	29.9502	27.6446	18.5774	14.4879	17.414	0.00323599	-1.1021	down
NewGene_5542	6192	3779	4747	2533	1759	2469	16.9358	10.7285	13.3311	7.274	4.75826	6.69036	0.00379512	-1.35243	down
NewGene_6774	14	12	20	112	47	96	0.35104	0.311612	0.513665	3.09551	1.25134	2.55658	0.00370716	2.30671	up
Os09g0267300	13	20	91	167	402	208	0.106317	0.172068	0.775975	1.49583	3.49941	1.81012	0.00639135	2.58264	up
Os02g0714300	146	139	107	483	671	281	1.95555	1.9405	1.48434	7.0612	9.51978	3.97589	0.00979821	1.64772	up
Os12g0581900	462	567	342	143	128	162	13.4667	17.2803	10.3003	4.53219	3.93727	4.97846	3.66359e-05	-1.90839	down
Os08g0347200	775	777	739	1516	1988	2036	15.2584	15.9653	15.03	32.4978	41.321	42.2557	0.0003766	1.04022	up
Os09g0441250	41	49	38	0	0	0	0.744621	0.934361	0.716263	0	0	0	2.45983e-06	-8.0854	down
Os09g0360900	465	449	774	1165	1737	1656	3.64092	3.66459	6.26608	9.93716	14.3681	13.6793	7.36015e-06	1.24904	up
Os02g0555600	360	279	358	166	180	210	4.46486	3.6205	4.44905	2.18989	2.32517	2.65533	0.00346763	-1.06494	down
Os07g0489800	1022	1033	1153	3291	4305	2482	30.7728	32.4705	35.8803	107.919	136.89	78.819	9.89519e-05	1.45476	up
Os07g0578333	36	68	70	8	3	15	1.30035	2.60239	2.63894	0.30909	0.084746	0.554226	0.00195454	-2.93822	down
Os07g0120300	7	4	4	42	46	48	0.43042	0.249488	0.22774	2.95795	3.10245	3.237	0.00123123	2.94491	up
Os03g0314500	127	522	148	56	24	40	1.44457	6.57865	1.75861	0.680516	0.281388	0.466923	0.00139925	-2.9351	down
Os06g0272700	75	71	61	404	597	294	1.64183	1.63211	1.38783	9.70861	13.9255	6.84082	2.74082e-06	2.42353	up
Os03g0823000	658	914	759	256	313	296	7.74235	11.2314	9.23571	3.27417	3.88094	3.67145	2.63722e-08	-1.64595	down
Os07g0633200	212	250	208	1325	2127	1209	5.78742	7.16975	5.9356	40.7328	63.8677	35.9129	4.65668e-11	2.57871	up
Os01g0872000	78	95	168	349	627	298	1.20235	1.5287	2.68788	5.89248	10.2737	4.87026	0.00117357	1.75253	up
Os12g0619000	1232	1240	1424	554	712	1000	18.5986	19.5425	22.2119	9.09346	11.3401	15.911	0.00102646	-1.01182	down
Os04g0521700	35	60	65	136	200	158	0.949688	1.70666	1.83587	4.05657	5.77992	4.55748	0.00230604	1.44315	up
Os04g0400600	76	109	125	13	33	13	2.38698	3.60155	4.08536	0.429157	1.07555	0.422041	0.000200016	-2.58062	down
Os02g0690000	162	69	142	420	1232	950	8.25599	3.65135	7.43631	23.2866	66.3432	51.0824	3.91101e-05	2.54668	up
Os11g0703900	54870	48721	107936	103529	257459	313790	642.671	595.632	1306.29	1320.16	3183.38	3874.61	0.00637956	1.47869	up
Os01g0934400	794	769	438	208	180	323	30.7326	31.0961	17.5285	8.75824	7.32864	13.1861	0.00180219	-1.77404	down
NewGene_9415	56	58	78	245	268	226	1.48691	1.48056	2.05158	6.86576	7.03015	5.80492	4.93721e-07	1.76159	up
NewGene_5118	255	325	431	858	1063	877	2.5502	2.9519	4.75438	7.3399	9.91171	7.35193	4.77475e-07	1.29342	up
Os04g0680800	236	256	202	787	1028	638	5.40465	6.12984	4.77294	19.664	24.9069	15.4373	0.000298623	1.59876	up
Os10g0198600	924	898	1268	2651	3294	2477	10.7784	10.9367	15.294	33.6889	40.5803	30.4781	1.84862e-06	1.26207	up
Os03g0730500	2698	4472	3998	612	1192	1956	38.2346	66.8699	58.903	9.61534	17.9061	29.7085	0.000289018	-1.81388	down
Os05g0374200	945	778	451	342	142	176	14.3297	12.3103	7.0692	5.63971	2.2693	2.80754	0.00964311	-1.94988	down
Os08g0110300	446	605	421	232	250	323	7.77445	10.9988	7.57008	4.39096	4.59824	5.93072	0.00857046	-1.10939	down
NewGene_1147	133	358	250	36	64	32	4.66218	13.1244	9.07331	1.34216	2.36513	1.16463	2.30096e-05	-2.67683	down
Os03g0792800	133	167	354	537	600	673	2.08661	2.73445	5.72281	9.16712	9.92806	11.1235	0.00171018	1.3302	up
Os06g0282000	102	135	146	25	16	47	1.61846	2.23024	2.39441	0.417396	0.267435	0.774859	0.000163449	-2.33642	down
NewGene_939	38	36	110	163	401	253	0.2645	0.261859	0.806713	1.26152	3.01732	1.89896	0.00376586	2.01494	up
NewGene_6308	40	32	36	111	154	118	0.850166	0.70328	0.786595	2.5771	3.46829	2.63419	0.00250016	1.60548	up
Os07g0107000	28	39	32	86	138	132	0.982079	1.42143	1.18325	3.33671	5.1875	4.94846	0.00240961	1.62124	up
Os02g0773500	466	527	452	1999	2645	1181	17.8373	21.0661	17.8697	83.3906	106.989	47.6991	0.000284827	1.8073	up
Os02g0517900	290	320	234	47	14	20	3.03109	3.49406	2.52234	0.526161	0.145032	0.213499	5.17751e-07	-3.56724	down
Os04g0688100	3043	2170	2367	555	336	845	57.0877	42.4949	46.4781	12.4742	6.65008	16.7005	1.06215e-06	-2.37919	down
Os11g0184900	248	308	301	880	1252	662	3.88733	5.0726	4.83182	15.2593	20.3561	10.8827	0.000476664	1.51021	up
Os03g0401951	18	4	6	61	168	99	0.75035	0.140628	0.251307	2.88273	7.74715	4.54174	0.00211081	3.23989	up
Os01g0916700	55	66	63	224	275	146	1.94734	2.42628	2.2992	8.60565	10.2664	5.44932	0.00342627	1.61873	up
Os05g0454500	3554	4202	2293	1424	1230	1284	107.264	132.383	71.5172	46.7793	39.1918	40.8499	0.000975379	-1.59616	down
Os05g0155400	1127	985	726	307	181	238	27.7153	25.2818	18.4294	8.20764	4.6877	6.15112	1.57091e-05	-2.19995	down
Os01g0692000	37	61	100	132	248	241	0.983648	1.66821	2.73627	3.81342	6.94991	6.7487	0.00844981	1.48194	up
Os08g0137600	161	152	212	45	43	98	4.5787	4.53246	6.26583	1.38973	1.27507	2.94196	0.00154825	-1.72004	down
Os09g0309500	1561	1629	1156	532	612	649	39.7543	43.2951	30.4134	14.7335	16.4366	17.4205	7.00184e-05	-1.52764	down
Os08g0412200	1634	1414	3317	3613	6859	7562	46.3621	41.8779	97.248	111.594	205.435	226.199	0.00369754	1.3258	up
Os01g0368900	2344	1512	814	452	447	318	85.2452	57.3893	30.5685	17.8629	17.1608	12.1798	0.000950264	-2.21932	down
Os11g0121500	104	118	218	531	355	365	4.5846	5.40315	9.92711	25.4473	16.4893	16.9639	0.00600949	1.38101	up
Os09g0526600	834	959	774	1724	3237	1971	14.4731	17.1641	13.6828	31.9187	58.625	35.2229	0.00843757	1.19855	up
Os06g0646100	2095	1565	1165	809	688	560	87.7631	68.4402	50.4364	36.8951	30.419	24.7183	0.00898569	-1.47396	down
Os01g0528800	1528	1720	1951	4198	5427	4157	32.1939	37.8334	42.4691	96.3233	120.754	92.3616	8.60708e-07	1.20943	up
Os04g0352400	12	91	18	3181	19720	4660	0.152497	1.22313	0.237778	44.6538	268.419	63.3339	9.51589e-15	7.57876	up
Os01g0149750	39	20	68	201	208	120	0.336182	0.176474	0.611111	1.92179	1.93331	1.11035	0.00876922	1.92766	up
Os05g0244500	800	1117	856	485	309	422	13.2486	20.0243	14.7963	8.94063	5.53472	7.64206	0.0014852	-1.39248	down
Os12g0493900	0	0	0	201	1208	340	0	0	0	3.0311	17.6671	4.96781	8.3372e-13	11.4009	up
Os03g0760000	5	0	31	236	604	531	0.078368	0	0.537898	4.41457	10.9642	9.62322	2.0283e-05	5.19121	up
Os07g0617100	857	1688	1423	392	366	584	36.5962	75.2946	62.8307	18.2097	16.4721	26.2901	3.59366e-06	-1.76731	down
Os12g0215100	151	123	57	16	0	8	2.28023	1.93064	0.886	0.252419	0	0.12317	0.00620622	-4.01666	down
Os01g0135600	65	38	48	222	228	197	0.915589	0.561612	0.696848	3.43934	3.43085	2.96524	0.000467775	1.87272	up
Os07g0163900	37	41	143	241	365	374	0.511248	0.587695	2.05224	3.63902	5.36407	5.47685	0.00204573	2.03802	up
Os02g0679200	34	36	76	123	177	164	0.606696	0.669708	1.40122	2.40241	3.34551	3.09025	0.00325013	1.50846	up
Os01g0975300	8638	5033	5450	1880	1545	1703	155.373	94.4878	101.29	36.8143	29.3262	32.291	1.9747e-06	-2.14418	down
Os06g0220000	502	906	845	173	70	108	14.5388	27.3775	25.2716	5.44551	2.11598	3.27106	1.30293e-07	-2.83217	down
Os12g0610250	124	121	139	56	21	20	2.66201	2.69972	3.08139	1.29899	0.460674	0.445132	0.00883036	-2.13658	down
Os03g0561400	5	62	8	288	1100	402	0.049671	0.649279	0.076225	3.14257	11.6498	4.2477	0.000244981	4.32154	up
Os07g0192000	166	326	269	557	1378	829	2.65094	5.44001	4.44081	9.70838	23.3191	14.004	0.0021188	1.65124	up
Os03g0265600	2942	2670	2232	7684	9231	7198	57.0378	54.0385	44.7136	162.205	188.941	147.132	0.000336246	1.38305	up
NewGene_4778	0	4	6	154	160	70	0	0.084548	0.154561	4.52907	4.56915	1.96547	4.75624e-07	5.1729	up
Os11g0158300	30	32	19	104	129	129	0.298144	0.334371	0.190547	1.14829	1.37294	1.37271	0.00192308	1.90891	up
Os04g0525200	88	207	117	15	22	50	0.673461	1.64955	0.921002	0.11752	0.170391	0.395817	0.0015533	-2.5024	down
Os03g0162500	2233	2863	2255	413	501	1195	44.9534	60.1612	46.8955	9.04861	10.6445	25.3492	5.91869e-05	-2.07039	down
Os07g0605600	23	26	35	436	588	461	0.414688	0.491858	0.65683	8.82212	11.5419	9.02994	7.1191e-32	3.95787	up
Os11g0105350	13	19	13	81	168	85	0.385127	0.568121	0.396288	2.63544	5.29795	2.6734	0.00019093	2.66931	up
Os12g0551900	84	34	96	295	444	519	1.60277	0.679842	1.91109	6.1745	9.02069	10.5313	2.21348e-05	2.33813	up
Os06g0672700	230	255	345	650	871	687	2.331	2.70591	3.62161	7.19579	9.34506	7.36265	5.41754e-06	1.22666	up
Os02g0198700	206	239	316	106	138	142	2.32296	2.68376	3.71721	1.5719	1.54824	1.58757	4.34516e-05	-1.1719	down
NewGene_7892	31	25	47	201	375	278	0.306728	0.259799	0.47798	2.17291	3.93813	2.91946	1.71436e-10	2.86005	up
Os02g0530100	587	951	575	161	157	155	21.1304	35.6289	21.3386	6.28151	5.99035	5.49547	9.45444e-09	-2.38122	down
NewGene_1394	8	38	18	494	1539	1051	0.022101	0.15019	0.069711	4.45443	10.4512	6.40397	5.86762e-15	5.36356	up
NewGene_1645	90	33	40	2	9	4	2.55857	0.972477	1.15999	0.062549	0.247454	0.107003	0.00127055	-3.74643	down
Os02g0119800	2081	2348	2463	1375	914	1362	30.7376	36.1808	37.5942	22.6939	14.7668	21.2076	0.00148449	-1.11412	down
Os07g0599201	7	10	9	51	75	53	0.118889	0.170259	0.162209	0.96806	1.39227	0.988506	0.000475566	2.58312	up
NewGene_6385	23	57	40	151	325	201	0.707536	1.85019	1.2646	5.12814	10.7261	6.62318	0.000265108	2.28993	up
Os03g0776900	79	94	64	440	2137	941	3.19116	3.96295	2.64475	19.357	91.2008	40.1125	8.97012e-08	3.62481	up
Os02g0622500	480	408	387	1138	2136	1023	5.61498	4.97776	4.67213	14.4929	26.3684	12.6136	0.00404716	1.51737	up
Os04g0394766	206	262	184	22	43	31	5.28942	7.00955	4.874	0.589201	1.14282	0.822511	2.38981e-09	-3.00744	down
Os08g0384100	1977	2101	2097	4363	7007	4440	37.5087	41.623	41.122	90.1408	140.387	88.8422	0.00183691	1.13972	up
Os01g0901600	119	151	68	1040	759	263	1.62261	2.14533	0.958445	15.4934	10.9656	3.78412	0.0045315	2.40536	up
Os03g0750100	619	529	958	2418	6435	3969	16.2352	14.4781	25.9646	69.0531	178.217	109.775	4.908e-08	2.40987	up
Os09g0407800	71	87	156	287	441	349	0.761886	0.967984	1.72293	3.34917	4.99198	3.94728	6.03762e-05	1.61842	up
Os06g0126000	3808	3925	5222	2276	2165	2986	36.6858	41.0129	51.5161	24.9542	22.4403	30.8519	2.17728e-06	-1.00101	down
NewGene_7407	14	20	28	58	84	96	0.132794	0.194787	0.28025	0.780578	0.868954	0.984319	0.00377769	1.75209	up
Os11g0172400	141	95	49	11	3	9	14.469	10.1788	5.1413	1.15277	0.29599	0.875459	8.59665e-05	-3.90818	down
Os06g0237000	30	33	35	121	137	97	1.32388	1.51276	1.60318	5.9231	6.50658	4.61899	0.00178795	1.66441	up
Os08g0126700	36491	23394	13850	9060	5019	4441	403.135	261.001	155.87	107.339	59.0055	52.1063	0.00149378	-2.24239	down
Os09g0434200	1895	1898	1886	4061	8112	6931	40.1452	42.1065	41.0911	93.9216	187.706	160.1	2.66817e-05	1.5077	up
Os03g0113000	1306	1174	1582	362	552	1047	22.4368	20.9976	28.0842	6.79281	10.039	19.0244	0.00995126	-1.29615	down
Os02g0278700	840	890	696	147	176	225	7.94665	8.79056	6.80708	1.51158	1.757	2.23834	9.71357e-12	-2.3975	down
Os01g0950900	40	36	46	114	150	201	0.462796	0.443402	0.55841	1.46288	1.86211	2.49527	0.000180854	1.70699	up
Os12g0131300	77	51	114	224	259	215	2.41653	1.65674	3.72451	7.70443	8.6409	7.15001	0.00536956	1.35723	up
Os02g0610500	6928	6678	4430	3304	2188	2756	139.071	139.926	91.8732	72.2007	46.3684	58.3164	0.00787174	-1.36706	down
Os01g0850550	115	172	93	40	16	29	1.77989	2.79917	1.48416	0.675872	0.253387	0.467545	0.00203324	-2.37438	down
Os08g0402600	61	98	131	229	308	238	0.844911	1.43918	1.89967	3.5069	4.57498	3.51842	0.00354501	1.25496	up
Os02g0612900	1259	1078	1143	3841	9779	5726	36.7287	32.8216	34.4455	121.983	301.182	176.129	8.3205e-07	2.2301	up
Os12g0202850	777	583	668	1932	2471	1639	10.5605	8.26446	9.38538	28.5953	35.4683	23.4879	0.00102488	1.35339	up
Os09g0557500	75	88	118	219	363	278	1.61778	1.97305	2.61825	5.12683	8.24939	6.30377	0.000169751	1.42273	up
Os11g0532900	75	77	133	196	296	219	1.81533	1.96787	3.35145	5.22136	7.65665	5.63343	0.00900274	1.14721	up
Os03g0332201	63	95	86	16	30	39	1.94268	3.03609	2.7433	0.52027	0.974424	1.25858	0.00679404	-1.75143	down
Os09g0133700	1140	1244	1289	477	535	600	21.9219	24.9754	25.6269	9.99214	10.8562	12.1611	6.17273e-11	-1.40425	down
Os04g0477300	27	27	47	218	935	749	0.48737	0.519294	0.896173	4.39513	18.3211	14.6413	9.60876e-11	4.02142	up
Os07g0196300	10	25	25	71	109	106	0.164585	0.420376	0.414553	1.27337	1.90094	1.83486	0.0013939	2.06869	up
Os04g0600200	212	600	423	1499	6496	4222	4.00512	11.8482	8.27806	30.9012	129.897	84.3101	2.80021e-06	3.08157	up
Os03g0111300	69	110	59	1106	3163	867	4.0279	6.72077	3.54777	70.4253	195.415	53.49	2.58383e-10	4.194	up
Os03g0637600	687	773	679	241	421	472	11.6977	14.0564	12.4674	4.4705	7.6791	8.44779	0.00431928	-1.16448	down
Os12g0263000	6402	7722	4103	2927	2203	2807	130.769	164.646	86.6027	65.0948	47.5022	60.4356	0.00473805	-1.44593	down
NewGene_4250	0	2	0	111	40	376	0	0.013393	0	1.42664	0.279109	3.88417	4.2172e-06	7.76371	up
Os08g0269600	180	249	217	88	104	151	8.43961	12.1912	10.4978	4.49159	5.14399	7.44243	0.00883036	-1.14085	down
Os04g0401000	13389	9552	7995	2441	1433	1849	315.356	234.829	194.579	62.5922	35.6173	45.9126	4.15611e-08	-2.67184	down
Os07g0260000	109	100	144	219	277	331	2.09367	1.99449	2.85243	4.58329	5.60322	6.70439	0.00256222	1.02181	up
Os09g0334500	899	645	625	297	272	180	14.6172	10.9526	10.5077	5.25614	4.66827	3.08568	0.000945116	-1.75688	down
Os03g0230300	119	430	261	1242	2350	1893	1.79279	6.84082	4.10474	20.6446	37.9448	30.4876	8.48222e-06	2.55405	up
Os02g0538400	41	47	93	166	245	161	0.472634	0.567972	1.12737	2.12524	3.04359	1.99317	0.00481392	1.51312	up
Os09g0518900	1572	2082	1542	532	579	677	33.6398	46.5055	34.0951	12.3881	13.07	15.2716	1.50941e-08	-1.77101	down
Os08g0520600	14	20	8	94	333	123	0.5447	0.819401	0.325332	4.01197	13.8128	5.07542	9.49127e-05	3.4429	up
Os05g0258400	1028	465	736	208	47	155	13.9294	6.56996	10.3074	3.05721	0.663315	2.20844	0.000921039	-2.65441	down
Os07g0548500	64	73	69	278	228	156	0.895558	1.05462	0.996418	4.23949	3.36305	2.30482	0.00868125	1.5017	up
Os06g0624100	17	23	52	95	112	149	0.198417	0.276664	0.637318	1.23091	1.4099	1.87465	0.00443182	1.80568	up
Os09g0491772	305	418	1608	2251	13488	6670	3.59709	5.14513	19.5955	28.9035	167.971	82.9524	0.000234055	3.16261	up
Os01g0934900	43	37	33	180	559	278	1.48753	1.33915	1.17373	6.87453	20.7287	10.2968	5.07255e-06	2.91443	up
NewGene_1880	0	0	0	404	759	280	0	0	0	8.25619	14.9562	6.22474	1.84802e-14	11.156	up
Os05g0207200	15	32	43	113	172	97	0.270587	0.63163	0.837138	2.36087	3.46543	1.94893	0.00383933	1.94065	up
Os11g0118350	865	631	462	221	165	101	14.5607	11.0944	8.02924	4.04157	2.92328	1.77848	0.000610589	-2.23705	down
Os01g0777200	2533	2343	2802	997	1598	1792	36.1507	34.8964	41.3215	15.4899	24.0695	26.959	0.000926758	-1.04072	down
Os10g0466800	360	364	208	128	130	142	11.4371	12.0421	6.82185	4.41886	4.34949	4.72396	0.00938781	-1.48241	down
Os03g0790700	161	113	156	610	1453	820	1.04664	0.763968	1.04849	4.33124	10.0029	5.63768	1.55711e-07	2.51379	up
NewGene_8009	396	453	781	60	35	55	3.08691	3.68875	6.00347	0.585092	0.301608	0.464068	2.07528e-19	-3.58879	down
Os10g0516900	97	142	126	61	49	51	3.67905	5.62932	4.94921	2.5127	1.92866	2.02168	0.00776456	-1.37146	down
Os02g0179600	15	16	70	114	668	384	0.180804	0.213642	0.924733	1.58367	9.03393	5.18659	0.000302934	3.41209	up
Os09g0425300	0	0	0	36	68	33	0	0	0	1.23168	2.25563	1.07419	2.11433e-05	7.75104	up
Os02g0530600	135	210	365	587	1109	947	1.32316	2.13587	3.71617	6.18216	11.723	9.93906	8.57114e-05	1.73934	up
Os09g0438700	1200	1346	2129	3702	5304	3704	33.1607	38.8315	60.8035	111.396	154.767	107.922	2.88357e-05	1.27635	up
Os05g0488600	428	562	254	107	165	151	8.04511	11.011	4.93023	2.1773	3.27057	2.98042	0.0019283	-1.82961	down
Os06g0648500	1122	1429	824	243	156	289	21.7407	28.8925	16.4912	5.12367	3.17934	5.90027	1.40702e-07	-2.54145	down
Os10g0475100	337	465	1067	88	168	283	3.55339	5.12028	11.6353	1.00124	1.86458	3.14095	0.00220147	-1.95662	down
Os03g0273200	280	466	325	922	1218	916	3.57339	6.22972	4.35017	12.9148	16.32	12.2405	0.00185195	1.29978	up
Os03g0617500	362	436	497	135	120	221	4.66927	5.87312	6.63022	1.89771	1.62628	2.99801	3.51428e-06	-1.65525	down
NewGene_8642	101	57	44	310	465	259	0.318908	0.187258	0.14323	1.06583	1.54771	0.859212	0.00315319	2.08247	up
Os03g0602500	24	17	43	118	176	161	0.42461	0.32107	0.809339	2.354	3.39796	3.11709	1.96288e-05	2.26393	up
Os03g0261800	1286	1104	821	481	377	509	19.9387	18.5979	13.7539	8.08966	5.81107	8.56644	0.00190097	-1.48344	down
Os01g0614400	222	190	309	463	696	638	6.42242	5.75029	9.26697	14.6204	21.3241	19.5293	0.000420439	1.11968	up
Os04g0419550	249	325	250	99	88	96	7.70397	10.5109	8.00492	3.31279	2.87305	3.10745	1.53189e-05	-1.75802	down
Os09g0461700	236	322	282	104	49	119	5.0097	7.12108	6.17152	2.38928	1.08217	2.64976	0.00115724	-1.8327	down
Os11g0267000	17108	11305	5452	4505	2253	3032	388.212	268.926	128.075	111.247	54.0399	72.5447	0.00577461	-2.06174	down
Os03g0206750	396	316	324	131	143	74	6.78578	5.63605	5.72183	2.42564	2.58435	1.32498	0.00144106	-1.78491	down
Os02g0774100	108	68	97	613	734	505	3.41733	2.24149	3.17028	21.2373	24.6722	16.9522	1.28771e-09	2.55112	up
Os09g0569000	226	107	164	16	32	26	3.52503	1.74676	2.64499	0.270991	0.524734	0.428574	2.35565e-06	-3.00734	down
Os06g0552900	641	729	405	142	23	42	20.3141	24.0912	13.2451	4.87219	0.740782	1.39246	0.000418563	-3.27488	down
NewGene_3641	9	10	22	104	95	108	0.068967	0.07719	0.225775	1.13758	1.21619	1.13287	3.58545e-06	2.7556	up
Os05g0445900	1314	1093	2188	3283	3386	3747	6.00325	5.24805	10.3283	16.736	16.8109	17.996	0.000973539	1.01266	up
Os06g0159900	191	134	208	562	1104	639	4.04543	2.95665	4.54203	12.9514	24.6902	14.2669	3.15065e-05	1.89922	up
Os07g0604400	185	299	164	867	1078	882	3.62516	6.10576	3.31458	18.5159	22.3186	18.2404	2.91413e-05	1.89305	up
Os09g0334800	37	34	55	195	332	288	0.298742	0.286909	0.460506	1.71843	2.84954	2.46336	2.11277e-10	2.49593	up
Os06g0600301	4	7	10	48	51	71	0.140483	0.257389	0.390656	2.09487	2.20235	3.0425	0.000222828	2.8387	up
Os05g0548600	38	52	130	229	440	383	0.788456	1.11715	2.78595	5.19747	9.68711	8.43196	0.000271423	2.1235	up
Os09g0447300	52	50	122	3	10	17	0.781764	0.783471	1.91756	0.033355	0.155794	0.262371	0.000787793	-3.08752	down
Os01g0172701	226	225	152	59	93	42	6.3777	6.6158	4.43337	1.78811	2.76394	1.2298	0.00503471	-1.87736	down
Os03g0782500	12216	7564	4831	3652	1501	1759	169.942	109.825	69.4326	55.2965	22.0365	25.7925	0.00659427	-2.07305	down
Os01g0674800	971	1219	1158	326	349	652	19.3893	25.4059	23.8857	7.08009	7.34863	13.7172	3.78186e-05	-1.57107	down
Os11g0140700	1392	1493	1489	3627	5638	3481	14.9188	16.0764	15.2844	40.9101	64.3799	37.4504	0.000212604	1.32958	up
Os04g0647900	58	63	115	164	237	270	0.514405	0.581316	1.0529	1.5868	2.22631	2.53749	0.00215928	1.32889	up
Os02g0782500	22	72	26	410	1201	408	0.731631	2.48182	0.878921	15.0792	42.6792	14.4847	1.01475e-06	3.83963	up
Os09g0378700	38	93	47	346	598	273	0.444494	1.13814	0.564997	4.44559	7.46137	3.39632	9.33341e-05	2.56258	up
Os04g0665600	1455	1263	1588	234	320	456	20.7146	18.7651	23.359	3.61802	4.80307	6.83265	6.9721e-14	-2.32818	down
Os03g0223100	428	486	418	1440	1314	1108	5.92589	7.0295	5.98767	21.7374	19.2314	16.1948	0.000406905	1.33003	up
Os09g0274100	355	309	261	769	1112	933	14.2758	12.9717	10.8516	33.7309	47.3049	39.6322	0.00120689	1.35517	up
Os01g0718000	142	184	126	397	607	501	5.75193	7.77055	5.28257	17.5423	26.059	21.451	0.000540101	1.4963	up
NewGene_8080	55	33	74	137	311	212	0.538842	0.32988	0.742498	1.45469	3.21216	2.18938	0.00264862	1.82493	up
NewGene_8085	6	21	36	96	156	115	0.099177	0.411529	0.714822	2.01304	3.15651	2.32749	0.00261633	2.42297	up
Os06g0109300	223	286	142	44	47	44	4.37262	5.85656	2.8716	0.923714	0.966538	0.892802	1.18753e-05	-2.52187	down
Os06g0199300	739	816	626	354	375	321	62.5468	72.1298	54.7483	32.6364	33.4782	28.6486	0.00139494	-1.28124	down
Os02g0537000	85	294	267	986	5881	3093	2.94792	10.6435	9.57574	37.2774	215.667	113.272	6.56616e-07	3.75055	up
Os06g0271900	212	212	246	593	683	655	1.41896	1.47735	1.69956	4.31996	4.8279	4.61892	4.66622e-08	1.32178	up
Os10g0403800	103	136	151	42	20	21	3.2235	4.45762	4.89788	1.42921	0.650342	0.6761	0.000208885	-2.38485	down
Os04g0380300	2449	1862	1539	692	444	422	32.4721	25.7525	21.039	10.0931	6.18863	5.8733	4.61292e-05	-2.13371	down
Os12g0586100	280	336	719	890	2592	2384	4.7489	5.95712	12.629	16.4654	46.5108	42.7101	0.000424425	1.96488	up
Os01g0589900	74	61	164	293	356	283	0.633135	0.539835	1.45134	2.73321	3.2266	2.56078	0.00377729	1.50447	up
NewGene_4644	12	5	14	59	56	53	0.439466	0.192788	0.564595	2.52281	2.33452	2.18954	0.00722867	2.25604	up
Os02g0600400	168	187	378	117	63	84	2.32789	2.69812	5.40966	1.75631	0.910204	1.22334	0.00682969	-1.59162	down
Os11g0303800	145	194	125	1072	1423	2631	1.34058	1.8684	1.18807	10.7936	13.9	25.663	4.10887e-12	3.1936	up
Os06g0594400	1712	3037	2582	1068	606	821	32.7978	60.7367	51.1087	22.2801	12.2522	16.5762	0.000102074	-1.72664	down
Os06g0131300	6584	7084	4826	2732	2108	3228	60.164	67.5686	45.5721	27.1817	20.3365	31.096	0.000846942	-1.44404	down
Os07g0461900	960	1190	1015	397	396	371	25.9004	33.5237	28.3078	11.6683	11.2741	10.5377	4.62712e-08	-1.65373	down
Os07g0663800	2449	2133	1946	720	648	707	66.1045	60.1068	54.2824	21.1589	18.4588	20.1032	3.89462e-08	-1.88547	down
Os07g0623200	536	569	520	1348	1640	1110	15.7908	17.4994	15.8486	42.0023	50.3137	33.7108	0.00417898	1.12198	up
Os01g0927300	512	533	503	248	320	308	19.5471	21.2328	19.8527	10.3132	12.8992	12.3793	0.0011272	-1.04914	down
Os05g0161500	641	349	232	104	104	60	8.6586	4.92055	3.22569	1.52137	1.48181	0.848498	0.00101887	-2.46112	down
Os12g0610200	945	962	674	254	161	323	12.6515	13.449	9.32387	3.70109	2.27128	4.55581	3.04777e-05	-2.05776	down
Os01g0530650	29	43	43	143	357	192	1.11117	1.74479	1.72262	6.13302	14.8309	7.9459	3.90314e-05	2.38309	up
Os11g0569500	570	547	478	290	216	247	4.46389	4.46844	3.86727	2.47367	1.78761	2.03754	0.00302597	-1.30229	down
Os06g0203500	97	127	219	355	485	500	1.69337	2.30171	3.94935	6.75028	8.93844	9.20128	6.64912e-05	1.4329	up
Os07g0280200	487	492	513	211	109	246	7.78532	8.21276	8.48297	3.67748	1.83309	4.14752	0.00123813	-1.61165	down
Os05g0178300	2025	5608	3201	730	1206	1160	102.752	297.053	167.861	40.2883	64.5912	62.0458	6.61603e-05	-2.02952	down
Os07g0637050	5	9	21	55	112	100	0.062595	0.132063	0.322824	0.909609	1.78991	1.59517	0.000501364	2.78625	up
NewGene_7110	23	7	7	150	188	80	0.417627	0.130915	0.13502	3.18922	3.93551	1.71745	0.00101562	3.22565	up
Os01g0880900	6	4	11	78	179	115	0.082747	0.057707	0.156527	1.16339	2.60158	1.67558	4.82905e-08	3.96484	up
NewGene_6991	16	6	31	64	133	100	0.301584	0.117538	0.629869	1.38744	2.807	2.12439	0.00876922	2.32562	up
Os08g0469100	216	320	447	21	44	40	4.61864	7.16923	9.90191	0.490021	0.984142	0.892653	5.14906e-16	-3.40888	down
Os07g0230700	372	644	701	207	209	311	10.6759	19.3034	20.7913	6.46962	6.30805	9.41568	5.70617e-05	-1.42846	down
Os06g0526700	107	102	162	225	392	311	2.60716	2.60386	4.0967	5.99199	10.126	8.01507	0.00586419	1.12961	up
Os05g0245700	56	61	62	210	780	356	0.643576	0.738538	0.742024	2.65221	9.58495	4.36783	3.0543e-05	2.67706	up
Os09g0286600	1336	1719	1614	517	579	752	29.5102	40.3482	37.0806	12.5258	13.2267	17.6208	2.9768e-10	-1.5571	down
Os12g0181600	1326	1336	906	559	449	620	20.5472	21.6093	14.5015	9.42018	7.34259	10.1262	0.00293769	-1.38114	down
Os01g0976200	2271	2235	1339	829	465	839	42.8046	43.9691	26.0653	17.0026	9.254	16.6677	0.00258021	-1.70664	down
Os06g0725200	401	341	313	72	141	190	7.83183	6.93942	6.30184	1.5181	2.89224	3.91345	0.00251945	-1.66584	down
Os04g0396500	632	240	578	71	190	151	12.4436	4.92618	11.7417	1.51402	3.9459	3.11663	0.00235906	-2.06423	down
Os12g0210400	5086	3994	3867	2099	1260	1175	44.3503	36.3507	34.8447	19.9263	11.5915	10.7993	0.000948087	-1.71825	down
Os05g0555700	147	270	191	55	29	63	5.09357	9.7737	6.84055	2.05902	1.06229	2.30663	0.000144852	-2.25441	down
Os10g0341101	636	620	574	182	67	178	3.06253	3.11688	2.85539	0.953378	0.338628	0.900717	6.7304e-05	-2.31434	down
Os02g0599150	21	27	30	109	136	88	0.339336	0.443552	0.500242	1.92373	2.33197	1.51255	0.000601597	1.91211	up
Os01g0739500	6408	6172	3571	1602	1658	1440	167.181	168.068	96.2682	45.5041	45.6645	39.5951	1.6556e-05	-2.03771	down
Os03g0300801	131	312	1802	33	160	104	2.01643	5.02249	28.7657	0.546303	2.60668	1.68023	0.00941906	-2.96823	down
NewGene_3120	35	18	21	317	1234	1585	0.314489	0.156587	0.20392	4.07627	13.9684	17.5987	2.61454e-13	5.09367	up
Os08g0428400	1084	1242	1598	485	610	944	16.3403	20.0304	25.4725	8.43264	9.80392	15.5876	0.00028167	-1.15751	down
Os03g0687900	0	7	2	54	60	44	0	0.416789	0.064314	3.63266	3.90762	2.82457	0.00421126	3.95107	up
NewGene_2650	30	19	19	113	131	131	0.545715	0.345679	0.342328	2.23593	2.51035	2.50616	0.000177077	2.21876	up
Os06g0569500	227	1618	222	141	77	99	3.47615	25.9553	3.51791	2.35912	1.24499	1.60093	0.00722867	-2.92351	down
Os08g0356800	202	376	180	83	32	37	3.07611	5.98773	2.83627	1.36345	0.509267	0.594055	0.00152047	-2.50342	down
Os10g0503250	657	1784	819	352	164	406	18.4349	52.2408	23.7228	10.7414	4.82931	12.0004	0.00338914	-2.03887	down
Os04g0188433	183	259	356	122	115	124	9.03825	13.3541	18.1501	6.54774	5.99227	6.44036	0.000198445	-1.30742	down
Os12g0512100	289	239	258	1442	534	1351	4.13821	3.56938	3.81726	22.4865	8.07382	20.4005	0.00182209	1.87128	up
Os03g0388900	6566	7213	3744	2241	1023	1530	121.149	138.923	71.3737	45.0025	19.9171	29.7509	0.000591783	-2.10164	down
Os08g0508500	16	55	133	962	4918	2176	0.261717	0.996227	2.37979	18.2128	90.2967	39.8884	1.855e-10	5.20116	up
NewGene_71	0	0	0	456	1168	72	0	0	0	5.20205	12.9329	0.795588	7.92539e-11	11.4023	up
Os02g0775600	973	1047	760	439	358	441	23.6835	26.8839	19.3672	11.5053	9.10794	11.2643	0.000844735	-1.40166	down
Os01g0918400	43	38	26	125	342	134	1.34168	1.21043	0.83766	4.22956	11.28	4.40697	0.00501285	2.22738	up
Os02g0120300	24	29	68	183	148	151	0.600974	0.775395	1.83034	5.19122	4.05387	4.13283	0.00176339	1.87816	up
Os03g0216400	6	18	6	81	132	68	0.118718	0.385621	0.109785	1.81323	2.89313	1.47746	0.00105062	3.00531	up
Os06g0592500	27	58	29	591	2404	944	1.05491	2.43029	1.19556	25.9258	102.326	40.111	8.02033e-13	4.8655	up
Os06g0108900	3741	2797	2442	1593	1445	1556	44.3325	34.5132	29.0382	20.4356	17.8844	19.7931	0.00780675	-1.21428	down
Os03g0300100	837	1206	1266	224	227	649	9.35582	14.0659	14.6217	2.71944	2.67339	7.64884	0.00114134	-1.82523	down
Os06g0651200	20	29	20	151	261	147	1.05388	1.60239	1.12425	8.91918	15.024	8.4037	1.04034e-06	2.79958	up
Os01g0149700	81	91	169	287	620	391	0.655427	0.772284	1.42473	2.55568	5.35708	3.36881	0.000367168	1.76134	up
Os01g0184500	871	767	1021	2003	2477	1750	11.2944	10.3839	13.6848	28.2936	33.9276	23.9331	0.00182745	1.03306	up
Os01g0391100	0	11	17	67	194	180	0	0.154298	0.203116	0.896371	2.70099	2.54148	0.00199308	3.85365	up
Os02g0760500	629	1151	1063	354	288	641	17.7153	33.8681	30.9773	10.868	8.57123	19.0528	0.0057278	-1.35717	down
Os02g0554800	129	184	143	435	469	353	4.21558	6.28845	4.83943	15.5706	16.261	12.2184	0.00413749	1.26026	up
Os04g0507000	732	695	1336	2120	3071	2428	5.49146	5.43715	10.3563	17.3159	24.3153	19.2025	5.63183e-05	1.29852	up
Os03g0183300	6223	7381	7231	3451	3853	4617	148.462	183.223	178.845	87.8077	100.838	119.424	2.19299e-06	-1.02398	down
Os03g0292700	340	424	195	61	58	108	6.32831	8.24444	3.75681	1.23483	1.13321	2.1154	0.000144267	-2.36264	down
Os11g0660000	958	695	671	377	270	411	13.5625	10.2637	9.81005	5.81119	4.02246	6.12848	0.00481392	-1.37963	down
Os06g0570100	2525	2127	1838	787	606	720	39.8336	35.0155	29.9553	13.5125	10.0915	11.9615	3.76879e-06	-1.85304	down
Os10g0547900	315	358	508	692	1198	865	3.91863	4.65967	6.53844	9.39569	15.7628	11.3699	0.00307399	1.0351	up
Os09g0572400	278	544	559	1201	2132	1566	3.1891	6.50896	6.63126	15.0017	25.8379	18.9532	3.5276e-05	1.64279	up
Os02g0208675	263	239	312	54	61	94	6.05218	5.73103	7.42634	1.33941	1.4694	2.27052	1.27832e-09	-2.18244	down
Os04g0565500	363	440	315	104	95	121	6.74116	8.52236	6.03951	2.0843	1.85697	2.35356	4.38502e-07	-2.0396	down
Os04g0445100	0	13	0	179	1301	600	0	0.393623	0	5.82177	41.09	18.9206	0.00995126	7.02633	up
Os01g0882800	11	74	923	10	9	35	0.161456	1.15784	14.2956	0.163361	0.137599	0.551548	0.00827368	-4.23558	down
Os08g0442400	80	112	120	40	46	54	1.18467	1.73857	1.84586	0.63707	0.709908	0.837813	0.00259022	-1.35463	down
Os01g0153000	49	32	42	284	259	258	0.433768	0.295614	0.385627	2.74941	2.42995	2.41845	1.77966e-08	2.49125	up
Os06g0152000	1369	1448	1521	694	566	644	26.8611	29.6428	30.8394	14.8227	11.7048	13.3036	1.02962e-06	-1.38919	down
Os11g0264500	915	648	337	81	72	46	20.2688	14.974	7.71432	1.95427	1.66917	1.06584	9.85006e-08	-3.52138	down
Os07g0241800	78	80	152	235	323	281	1.30862	1.40252	2.64958	4.33148	5.78066	5.03004	0.00149851	1.27147	up
NewGene_9116	135	114	280	337	704	600	0.415446	1.34594	1.09694	1.09554	1.9063	1.77845	0.005124	1.4645	up
Os02g0175800	2626	3503	4226	1808	1668	2343	108.868	153.821	181.725	83.0911	73.4554	104.508	1.75726e-05	-1.01974	down
Os09g0451133	554	597	395	268	130	167	13.8566	15.5665	10.1939	7.29451	3.41932	4.39467	0.00807765	-1.66531	down
Os07g0162900	546	739	542	238	359	407	9.74127	13.7726	9.99663	4.62235	6.75933	7.66738	0.00827368	-1.10884	down
Os09g0560700	96	100	160	448	333	293	2.09958	2.28812	3.61447	10.696	7.69821	6.76051	0.00183626	1.44646	up
Os02g0809800	335	486	858	48	38	198	3.1329	4.73843	8.29663	0.487612	0.373902	1.95164	0.000528387	-2.76582	down
Os01g0136200	2	5	1	239	588	446	0.048788	0.192091	0.012762	9.62777	22.9786	17.4085	1.64112e-19	7.06951	up
Os10g0479500	549	502	816	170	114	265	11.3399	10.8338	17.4226	3.82449	2.48252	5.7664	6.46365e-06	-1.96092	down
Os05g0197200	38	93	34	6	9	15	1.23688	3.21468	1.16048	0.213597	0.284689	0.501202	0.00722867	-2.72883	down
Os03g0389100	918	1393	920	557	310	538	18.9803	30.0626	19.6554	12.5316	6.76628	11.7268	0.0064589	-1.41498	down
Os01g0214600	1863	1970	2343	217	336	1035	36.7506	40.5676	47.7734	4.64452	6.98777	21.5146	0.000735698	-2.22676	down
Os09g0570300	777	834	1030	457	302	537	17.7357	20.1421	24.9081	11.4641	7.23874	12.8524	0.000884791	-1.22185	down
NewGene_7014	47	67	121	244	316	296	0.554557	0.838314	1.47978	3.17948	4.00922	3.73129	5.1369e-05	1.71506	up
NewGene_6654	431	336	356	176	103	134	9.88376	8.03707	8.42065	4.37176	2.48204	3.23476	0.00139494	-1.65471	down
Os01g0604500	75	110	126	33	32	37	1.92822	2.96034	3.36459	0.908201	0.873517	0.989573	0.00010706	-1.791	down
Os06g0483500	472	337	386	1223	1339	1118	3.76654	2.83774	3.22984	10.698	11.5589	9.59898	0.000377011	1.3968	up
Os01g0814800	223	349	648	813	1575	1181	3.70296	6.05518	11.1585	14.737	27.7013	20.743	0.00456087	1.40359	up
Os03g0161900	3910	3283	1819	1017	512	474	54.4839	47.1757	32.3945	13.5814	6.77346	6.12878	0.000349846	-2.39998	down
Os01g0352100	2232	1680	925	628	365	379	44.2831	34.8	18.968	13.5503	7.62735	7.92187	0.00208963	-2.06973	down
Os06g0600700	1196	1086	691	501	349	415	17.0283	15.8308	9.57179	8.62569	5.53835	6.52696	0.00791577	-1.47858	down
Os10g0510300	224	154	304	573	885	626	3.33165	2.39195	4.66276	9.28439	13.9111	9.82498	0.000602032	1.42388	up
Os03g0205400	594	474	697	1087	2055	1272	3.61175	3.00671	4.3772	7.19567	13.198	8.15805	0.0099453	1.11331	up
NewGene_4017	3	36	14	185	1083	464	0.03589	0.622154	0.238005	3.34258	18.9932	8.1119	3.49674e-06	4.80703	up
Os05g0572000	146	103	111	591	486	320	3.24663	2.40213	2.55419	14.3968	11.4664	7.54936	0.00240961	1.74999	up
Os01g0740700	24	11	19	155	565	625	0.29384	0.13107	0.229851	2.07375	7.3396	8.1152	5.5071e-10	4.3596	up
Os04g0531900	930	1334	775	499	278	482	19.8697	29.7657	17.1153	11.6058	6.26973	10.8536	0.00697032	-1.498	down
Os01g0699400	33	15	22	171	91	136	0.676754	0.314151	0.464716	3.81016	1.95664	2.93443	0.00267104	2.2872	up
Os01g0934350	460	360	262	109	80	148	22.604	18.4557	13.2906	5.79436	4.12232	7.63864	0.000714645	-1.95437	down
Os03g0367150	632	806	587	180	356	307	28.1838	37.5423	27.0801	8.72379	16.7696	14.4092	0.00072161	-1.51457	down
NewGene_6070	9	13	23	60	140	154	0.070201	0.234821	0.196985	0.617073	2.15829	2.55085	6.51745e-05	2.78799	up
Os01g0823700	1188	963	958	469	319	281	9.52428	8.06344	7.93623	4.09426	2.70167	2.37109	0.000357843	-1.74525	down
Os04g0523100	238	310	287	145	143	182	3.71734	4.8823	4.53844	2.51486	2.37085	2.81699	0.00258923	-1.04129	down
Os02g0125566	3	8	33	84	232	123	0.060066	0.179519	0.764127	2.08906	5.62052	2.97029	0.00216637	3.24859	up
Os02g0162600	180	107	74	1165	992	282	5.58263	3.45998	2.37004	39.3324	32.4922	9.21348	0.00453721	2.5235	up
Os09g0555150	97	54	122	6	15	21	1.82534	1.06828	2.38636	0.114502	0.29469	0.413847	0.000144484	-2.9292	down
Os01g0149500	40	60	156	258	411	321	0.224258	0.351895	0.908952	1.5829	2.44857	1.90695	0.00320256	1.83972	up
Os03g0823301	6	11	5	41	46	47	0.604833	1.22444	0.515382	4.77973	5.29479	5.36697	0.0096291	2.37823	up
Os11g0147150	24	47	66	187	230	1177	0.807266	1.67113	2.30901	6.95629	8.31521	42.5015	0.000216555	3.31417	up
Os03g0165300	5698	6286	4345	3029	3117	2759	63.0568	72.7834	49.6642	36.286	35.825	31.5903	0.00893143	-1.10966	down
Os07g0663700	39	228	41	0	0	0	0.682288	4.18332	0.737916	0	0	0	7.71368e-07	-9.36662	down
Os07g0694300	247	472	222	70	26	112	6.34123	12.6581	5.89205	1.95159	0.688251	3.01202	0.00267812	-2.42883	down
Os07g0191600	38	57	76	187	218	214	0.494487	0.854519	1.12579	3.01528	2.89562	2.80352	6.25544e-06	1.68344	up
Os09g0240200	1512	1241	744	331	111	169	30.915	26.4894	15.7249	7.36665	2.37925	3.63015	0.000130345	-2.74172	down
Os02g0674233	23	21	33	149	413	77	0.878098	0.861428	1.35288	6.44198	17.3422	3.22634	0.00132947	2.87537	up
Os07g0598900	414	433	740	936	1524	1139	7.15967	8.05368	12.7226	17.1119	27.1526	20.082	0.00455692	1.00819	up
Os02g0638650	125	146	146	623	520	417	1.70487	2.0885	2.05749	9.29602	7.52046	6.01264	2.38132e-05	1.72011	up
NewGene_4954	2	0	0	52	72	39	0.018519	0	0	0.543945	0.730991	0.391062	0.000174586	6.10137	up
NewGene_4955	0	10	5	101	1242	253	0	0.045661	0.019643	0.537796	6.79649	1.40233	6.42339e-07	6.53797	up
Os10g0345100	520	558	531	1142	1360	1315	7.60898	8.51983	8.03528	18.2051	21.0185	20.3055	0.000177083	1.02541	up
Os07g0634200	473	774	658	291	312	424	10.0513	17.1838	14.4637	6.74255	6.99097	9.49667	0.00194899	-1.10407	down
NewGene_5778	54	92	96	163	215	237	0.636213	1.13773	1.17996	2.11267	2.70327	2.97877	0.00603245	1.1511	up
Os07g0558300	554	433	318	145	64	68	10.1244	8.25976	6.00602	2.88336	1.23165	1.29543	0.000413079	-2.45181	down
Os03g0277300	52	282	39	1516	7196	2963	0.580094	3.29773	0.451246	18.5064	85.1769	35.0235	1.72076e-06	4.68822	up
Os01g0971800	34	79	47	301	871	613	0.754567	1.8477	1.06844	7.34234	20.5973	14.4764	4.24217e-08	3.243	up
Os01g0503400	9210	8085	6402	3896	4462	3600	110.568	100.827	78.7939	50.5438	56.116	45.3805	0.00416002	-1.22976	down
Os03g0404800	273	340	495	11	19	25	6.3892	8.3105	11.9642	0.259333	0.459102	0.594045	3.30441e-30	-4.52241	down
Os01g0384800	915	1089	1279	254	659	482	31.2051	38.7514	45.0619	9.39962	23.7165	17.3172	0.00120491	-1.45287	down
Os01g0813800	586	731	815	249	302	524	6.65577	8.75569	9.52179	3.4029	3.58025	6.46987	0.00183938	-1.21177	down
Os08g0494350	61	56	128	258	352	280	1.4206	1.362	3.0826	6.57334	8.70249	6.91393	0.000148691	1.70989	up
Os03g0857600	1706	2211	2136	768	540	1347	42.9639	58.1279	55.6038	21.0581	14.3482	35.7732	0.00231383	-1.41472	down
Os03g0670700	32348	35864	56406	125652	213173	174540	1059.86	1256.43	1918.25	4629.71	7623.01	6124.94	4.10887e-12	1.86054	up
Os06g0698748	3881	3334	3632	1442	921	1893	69.2695	62.237	67.2465	28.3618	17.6761	35.6743	0.000162341	-1.57939	down
Os08g0566700	59	48	67	206	446	316	0.587166	0.500955	0.685107	2.23866	4.70021	3.32506	1.27524e-06	2.25519	up
Os01g0126600	149	168	212	387	697	555	1.82085	2.13426	2.676	5.14424	8.99423	7.15656	2.8225e-05	1.42761	up
Os03g0843200	799	875	622	410	288	432	34.4074	39.3165	27.6368	19.1944	13.0593	19.5875	0.008452	-1.25873	down
NewGene_5920	21	33	21	79	126	135	0.15005	0.253954	0.158528	0.633454	0.982977	1.05563	0.00149851	1.94046	up
Os02g0160250	98	166	177	305	683	709	1.35945	2.42028	2.54287	4.62759	10.0697	10.4429	0.000280604	1.73179	up
NewGene_997	14	18	19	95	81	57	0.212794	0.287739	0.290241	1.59009	1.3058	0.917473	0.0041673	2.02271	up
Os05g0517200	2302	2534	3170	1029	1109	1698	18.3556	21.0927	26.1139	8.92847	9.33342	14.2716	5.71402e-07	-1.27234	down
Os01g0975900	4996	4437	2212	43151	16553	12473	114.521	105.9	51.367	1054.23	395.103	294.778	0.00297695	2.42257	up
Os12g0123500	2930	4582	4586	1430	553	1328	47.9006	78.197	77.483	25.4515	9.53764	22.883	8.81694e-05	-2.04068	down
NewGene_9010	1157	930	488	339	158	195	26.1381	21.9325	11.3929	8.32435	3.75729	4.64479	0.00315319	-2.14055	down
Os12g0561000	870	1405	1740	579	728	870	8.64045	14.5635	17.8579	6.26139	7.63577	9.10882	0.000442734	-1.06469	down
Os07g0677100	3891	2587	3013	173	108	179	86.4564	59.9999	69.1693	4.16852	2.52823	4.17873	1.1466e-30	-4.59947	down
Os10g0558200	78	35	65	14	17	18	2.06211	0.942675	1.76269	0.37452	0.468562	0.489497	0.00932454	-2.09578	down
Os03g0285200	17	58	33	114	233	270	0.3669	1.3377	0.762382	2.77789	5.49607	6.35522	0.00202556	2.2841	up
NewGene_769	42	21	16	152	441	127	1.1246	0.569184	0.437281	4.41777	12.4806	3.57711	0.00194899	2.898	up
Os10g0556200	11825	9063	4731	3893	2240	2401	172.14	137.712	71.1642	61.7005	34.4181	36.8404	0.00707782	-1.84042	down
Os04g0628200	111	161	417	603	900	917	0.870382	1.3177	3.38599	5.15986	7.47036	7.60044	0.00237719	1.69416	up
Os11g0118500	1867	1059	1106	392	153	244	26.9154	15.9355	16.4772	6.14242	2.31863	3.70701	5.60822e-05	-2.5772	down
Os06g0621800	56	40	81	172	159	193	0.570273	0.417846	0.853451	1.90843	1.70693	2.0683	0.00316353	1.38626	up
Os03g0749300	15822	25534	22687	3920	6887	12764	160.472	252.1	222.507	49.2582	67.2745	123.592	0.000996938	-1.68936	down
Os11g0104300	2148	2849	2907	1106	1449	1789	17.6216	24.3984	24.6383	9.87693	12.549	15.4684	1.57293e-05	-1.07967	down
NewGene_3082	159	101	67	664	591	316	2.01357	1.33637	0.874132	9.1973	7.93449	4.23664	0.0075731	2.01586	up
Os01g0854000	563	512	1001	353	337	459	7.49074	7.10303	13.7623	5.10074	4.72989	6.43341	0.00389646	-1.02255	down
Os03g0181100	348	315	255	119	127	92	11.0196	10.1617	8.52604	4.10154	4.23208	3.03884	0.000859242	-1.67238	down
Os07g0500300	2425	3170	2668	1447	1340	1441	70.9675	96.8456	80.6631	46.0969	41.3975	44.4523	7.85224e-05	-1.17658	down
Os04g0606200	115	148	230	19	48	77	4.22541	5.65965	8.73733	0.744225	1.84819	2.97821	0.00432603	-1.98665	down
Os01g0825500	1446	1682	994	524	648	609	21.112	25.5991	14.8302	8.2414	10.2246	9.2888	0.00117357	-1.46542	down
Os04g0608100	3491	4523	4564	1403	1773	1864	52.8012	72.6683	72.0626	22.5994	27.7732	28.9395	3.45032e-15	-1.52925	down
NewGene_7474	32	53	39	122	434	230	0.369292	0.875867	0.792382	2.56703	7.04554	3.53163	0.000554989	2.42844	up
Os05g0326625	11	26	22	120	129	55	0.422807	1.05176	0.858648	5.0651	5.30687	2.23346	0.00825121	2.21442	up
Os01g0856500	2455	4485	3669	866	1221	2365	30.9845	60.9542	46.3761	11.2869	16.2246	30.8709	0.00358055	-1.49266	down
NewGene_1781	16	9	17	83	277	158	0.697369	0.394694	0.745731	4.0638	13.1694	7.4967	3.76644e-06	3.39598	up
NewGene_1789	63	116	129	335	867	1594	0.8439	2.50212	2.20515	4.93639	13.7698	30.2422	3.10524e-06	2.95028	up
Os07g0180000	6	11	16	75	46	66	0.215215	0.460502	0.662154	3.45104	2.04414	2.91933	0.00314909	2.36052	up
Os01g0894300	979	1129	2202	834	649	802	20.0507	24.4348	46.8757	18.8264	14.8315	17.6017	0.00938781	-1.05036	down
Os09g0415050	17	112	53	1104	626	727	0.095956	0.685193	0.319694	7.05341	3.87685	4.49573	3.25137e-06	3.59825	up
Os08g0492100	522	634	901	342	410	378	10.2188	11.9827	17.8191	6.77054	7.71704	6.79789	2.05592e-05	-1.03878	down
Os04g0626600	2231	2217	2131	1200	742	1029	27.4037	28.4263	27.0507	16.0407	9.62229	13.3238	0.000901952	-1.35378	down
Os01g0710700	7603	8778	5790	4005	4006	3815	117.047	141.037	92.1003	67.1127	65.1028	61.9088	0.00677682	-1.14358	down
Os09g0484900	2322	2801	1938	548	848	1235	33.0189	41.576	28.4822	8.47461	12.7256	18.5045	0.000149566	-1.69512	down
Os04g0679800	610	852	893	302	481	504	12.9101	19.199	19.5491	7.33666	11.3778	11.9757	0.000467775	-1.08322	down
Os01g0871900	86	122	338	524	806	591	1.77639	2.64512	7.28747	11.9016	17.7549	12.9928	0.00508052	1.71346	up
Os03g0280400	11	12	56	155	167	138	0.409202	0.452367	2.22979	6.55713	6.85067	5.6535	0.00365881	2.47525	up
Os07g0647600	162	154	143	405	607	485	3.47729	3.42917	3.16459	9.44876	13.7421	10.9601	0.000125661	1.47191	up
Os01g0223200	18	15	25	45	123	103	0.350522	0.303393	0.509762	0.95338	2.55366	2.13121	0.0073903	2.0067	up
Os03g0623100	0	3	0	84	42	66	0	0.097173	0	3.19159	1.52813	2.42689	0.000134262	5.80033	up
Os02g0671300	169	155	190	46	91	89	2.91547	2.7879	3.37242	0.845467	1.64657	1.61665	0.00304636	-1.41656	down
Os02g0734300	2424	2317	1671	767	558	662	63.5373	63.3698	45.2522	21.8704	15.4206	18.2675	1.00748e-05	-1.92567	down
Os01g0765400	47	62	86	365	397	262	0.863546	1.19029	1.63659	7.36795	7.78367	5.12645	9.53646e-08	2.23743	up
Os02g0259900	35	60	68	1067	1446	761	0.617026	1.11998	1.25907	20.804	27.3393	14.3697	2.6838e-23	4.16743	up
Os03g0762700	508	497	632	160	217	324	9.0658	9.25218	11.6505	3.11075	4.07478	6.08366	3.32609e-05	-1.45032	down
Os07g0569166	781	827	972	268	543	515	8.18868	9.05763	10.539	3.05769	6.00934	5.69793	0.00159414	-1.18703	down
Os09g0441100	37	94	44	0	0	0	0.545986	1.45974	0.678373	0	0	0	9.7152e-07	-8.53074	down
Os02g0805300	11	15	13	54	100	72	0.259436	0.377329	0.320715	1.46479	2.62463	1.88846	0.000719105	2.31854	up
Os04g0569100	127	144	136	612	481	354	1.14232	1.35407	1.2676	6.00435	4.58188	3.36675	0.000660696	1.64635	up
Os10g0561800	1432	1338	1158	740	651	571	30.5197	29.7712	25.4978	17.1628	14.6482	12.8314	0.0041673	-1.22153	down
Os03g0753500	5073	4209	6466	2589	1875	3274	79.7212	69.0331	104.997	44.2821	31.1033	54.2293	0.000490984	-1.22323	down
Os03g0267100	151	217	352	610	1609	627	1.04531	1.56776	2.51703	4.59376	11.766	4.57369	0.00306488	1.8277	up
Os08g0500700	4469	4871	6543	9630	38563	15251	39.577	45.0272	59.8767	92.8578	360.56	142.402	0.00509177	1.79064	up
Os07g0122000	10	11	28	96	548	493	0.132555	0.148365	0.402445	1.46543	8.15664	7.31878	8.60953e-08	4.35102	up
Os09g0322100	170	260	212	89	75	78	2.36655	3.77427	3.05053	1.33669	1.1002	1.13364	0.000259261	-1.60446	down
Os01g0962700	3288	4630	3741	2320	1568	2521	65.5691	96.3868	77.084	50.3652	33.0088	53.0024	0.00821084	-1.07306	down
Os12g0194900	1368	2070	1305	192	123	390	20.9666	33.1283	20.6657	3.20244	1.98378	6.29715	4.2049e-08	-3.00876	down
Os03g0133300	268	273	459	70	90	202	4.737	5.02885	8.39373	1.33487	1.67809	3.75709	0.00315319	-1.67858	down
NewGene_8877	27	26	20	112	196	106	0.730939	0.564766	0.743882	3.34595	4.44688	2.51957	0.000479406	2.26873	up
NewGene_4829	13	20	23	88	98	77	0.409404	0.677929	0.791077	3.20959	3.46774	2.73267	0.00041341	2.05899	up
NewGene_6559	30	54	34	136	246	128	0.387778	0.740278	0.491328	2.89165	4.52263	2.61806	0.00426181	1.89578	up
Os09g0570900	393	591	670	1407	1292	1210	4.80343	7.86082	8.79171	19.7544	17.1709	17.0677	0.000628805	1.07327	up
NewGene_9575	13	4	10	50	46	74	0.531938	0.16539	0.390597	2.16989	1.93268	3.12539	0.00973836	2.41857	up
NewGene_1370	13	63	30	797	1467	1183	0.059016	0.4458	0.19797	6.25225	12.5651	9.87032	3.45032e-15	4.81107	up
NewGene_2415	36	11	19	215	310	184	0.38956	0.11917	0.205219	2.52771	3.71992	2.16418	1.37757e-05	3.17108	up
Os01g0241000	98	145	149	438	497	396	1.75376	2.72514	2.76371	8.59642	9.45928	7.51402	2.32767e-06	1.58095	up
Os04g0118800	34	59	56	160	225	118	0.292769	0.538764	0.503979	1.53559	2.10493	1.10108	0.00898569	1.57911	up
Os08g0416000	3442	5232	4758	2082	1633	3130	52.3579	82.7618	74.5372	34.5874	26.5729	50.6608	0.00229593	-1.185	down
Os01g0862000	575	669	668	329	411	332	12.3801	15.0449	14.8666	7.70378	9.35573	7.541	0.000519976	-1.04146	down
NewGene_6210	2	2	8	35	73	93	0.018262	0.019343	0.1055	0.507904	1.03076	1.31888	0.00010853	3.90195	up
Os02g0690600	70	54	43	10	2	12	1.29811	1.0378	0.81725	0.200612	0.039484	0.21818	0.00452659	-3.05393	down
NewGene_5994	68	128	59	509	1333	1062	2.61792	5.14557	2.32762	21.3447	54.2211	43.1289	1.57448e-08	3.24355	up
Os02g0224900	300	287	269	149	127	122	7.62722	7.62858	7.07813	4.12542	3.39093	3.25403	0.00271102	-1.31871	down
Os07g0175300	257	315	325	100	74	165	2.67841	3.42448	3.49753	1.12765	0.811778	1.81256	0.000484979	-1.62313	down
Os06g0281400	1185	1108	1568	2958	3487	2731	6.29366	6.14222	8.60981	17.111	19.5612	15.2963	7.73372e-05	1.06273	up
Os04g0498600	28089	26278	27392	11248	12049	17380	304.298	288.92	303.383	131.51	136.433	200.611	1.92661e-05	-1.24472	down
Os02g0531450	146	84	108	463	533	319	4.76621	2.86162	3.65375	16.5321	18.4348	11.0028	0.00219929	1.73763	up
Os03g0705800	490	528	784	91	99	157	8.66837	9.73713	14.3224	1.74068	1.8476	2.92179	1.30158e-17	-2.57265	down
Os03g0382100	2340	1285	2227	422	509	387	32.5845	18.6652	32.0304	6.39489	7.47146	5.67435	3.3164e-09	-2.36265	down
Os04g0690800	95	218	208	1559	2192	1639	2.37405	5.69545	5.3731	42.4894	57.9269	43.2504	2.69506e-17	3.19822	up
Os09g0443400	357	246	135	59	20	8	5.4156	3.89583	2.11109	0.961914	0.317828	0.122077	0.00259451	-3.28838	down
NewGene_6627	140	78	138	41	25	28	2.48964	1.45779	2.66287	0.851789	0.479951	0.516361	0.00150003	-2.11144	down
Os08g0560000	480	460	602	115	78	84	9.39288	9.39658	12.1864	2.45007	1.59507	1.7292	2.15627e-13	-2.65495	down
Os04g0521600	8	11	22	63	93	100	0.081685	0.106575	0.231474	0.690687	0.993235	1.06773	0.0001581	2.47753	up
Os12g0637200	179	152	121	58	56	78	3.8289	3.39526	2.67513	1.33137	1.25613	1.75574	0.00922402	-1.49263	down
Os12g0626100	339	258	563	799	1356	1272	7.88273	6.25022	13.5533	20.2655	33.3333	31.2185	0.000522014	1.37877	up
Os01g0651100	37	65	169	253	449	433	0.286902	0.522065	1.35687	2.14985	3.69789	3.56521	0.00346739	1.95086	up
Os07g0615000	74	64	202	260	535	474	1.15365	1.04719	3.2666	4.44161	8.86399	7.83734	0.0044626	1.7574	up
Os02g0136150	58	62	51	258	206	198	2.54956	2.85064	2.31489	12.3588	9.57896	9.19778	0.000442693	1.74487	up
Os09g0356800	120	80	34	3	0	0	1.1669	0.805644	0.336676	0.021401	0	0	4.34516e-05	-6.52306	down
Os04g0569300	312	411	360	75	185	206	6.73706	9.1086	7.99281	1.71211	4.20395	4.66651	0.0073903	-1.46692	down
Os01g0543600	2481	1488	1611	693	268	339	26.0385	16.2915	17.4681	7.91695	2.95957	3.74456	0.000478356	-2.30596	down
Os01g0819800	9	13	40	129	165	102	0.096197	0.155519	0.46959	1.61432	2.01116	1.24197	0.000901952	2.58539	up
Os07g0549200	157	196	389	583	1077	604	3.58459	4.66212	9.49447	14.5478	26.4887	14.9362	0.00436624	1.46827	up
Os08g0484800	178	167	225	544	539	356	3.5403	3.46667	4.62566	11.7947	11.3316	7.47492	0.00988524	1.16111	up
Os11g0167500	111	61	84	343	363	231	3.07373	1.76778	2.38583	10.3441	10.6186	6.75722	0.00585555	1.65463	up
Os01g0752500	168	179	117	542	775	440	5.05682	5.6297	3.62432	17.787	24.6483	13.9844	0.00193692	1.6816	up
Os10g0144700	212	448	167	0	7	5	3.62276	8.00935	2.94529	0	0.108566	0.075516	1.05972e-11	-6.39501	down
Os12g0174700	175	376	294	121	122	137	8.53082	19.1889	14.8409	6.41129	6.27048	7.0618	0.00474655	-1.34566	down
Os01g0547500	104	132	185	418	472	323	1.33875	1.70202	2.21925	5.2432	5.79369	3.97656	0.000602032	1.36786	up
Os08g0506500	257	231	355	978	1367	1008	9.73736	9.13882	13.903	40.3558	54.688	40.2728	5.0358e-10	1.80434	up
Os04g0687800	129	130	144	24	14	20	2.30168	2.42851	2.67228	0.465385	0.248574	0.373995	4.15901e-09	-2.99427	down
Os04g0121100	626	876	1421	97	21	58	7.10518	10.368	16.6562	1.18751	0.243391	0.685147	2.27801e-10	-4.15894	down
Os07g0203900	39	37	97	149	222	205	0.629446	0.627804	1.63328	2.64134	3.82349	3.51094	0.00473704	1.58901	up
Os06g0129400	2820	3233	2453	863	932	1648	28.4686	34.0664	25.5806	9.47982	9.92564	17.5382	0.000161572	-1.56451	down
Os05g0566300	448	575	589	1587	2267	1503	3.88508	5.20334	5.28105	15.0021	20.778	13.7577	1.11645e-06	1.53613	up
Os01g0169800	736	739	917	301	348	427	10.0474	10.5322	12.9331	4.47142	5.00861	6.14426	3.10329e-10	-1.36334	down
Os06g0110000	805	1109	690	252	89	104	11.6523	16.7502	10.3124	3.9625	1.35286	1.57218	5.52804e-05	-2.72714	down
Os09g0322800	61	50	70	131	295	234	0.455252	0.392807	0.53963	1.0688	2.34118	1.85475	0.00189656	1.64087	up
Os02g0758000	249	247	216	2169	13906	4974	6.24739	6.45498	5.59859	59.2702	368.495	131.61	2.21877e-11	4.6229	up
NewGene_2990	6	5	7	57	97	43	0.094168	0.090296	0.185554	1.10119	1.98203	0.885355	0.000165649	3.26203	up
Os09g0520500	317	287	365	148	163	224	11.8308	11.2021	14.0934	6.00601	6.41798	8.80654	0.0012189	-1.07555	down
Os05g0227800	238	220	335	764	1065	826	4.21075	4.05826	6.12312	14.7154	19.902	15.4092	3.95418e-08	1.55519	up
Os01g0767000	638	696	851	358	308	523	22.5516	25.6575	31.0738	13.7734	11.4629	19.4832	0.0007928	-1.08465	down
Os02g0592200	118	147	280	420	555	581	1.89193	2.46004	4.64527	7.34074	9.39904	9.83737	0.000354898	1.35773	up
Os10g0158400	155	122	39	0	15	7	3.47901	2.84824	0.888523	0	0.333262	0.164166	0.00428724	-4.20674	down
Os06g0553100	42	28	38	271	341	170	1.52983	1.05794	1.42868	10.7211	13.1076	6.51763	2.93506e-06	2.65541	up
Os05g0478000	37	47	67	128	214	147	1.15559	1.5171	2.15074	4.35	7.08621	4.84363	0.00203324	1.51733	up
NewGene_8217	233	205	165	915	1055	563	5.05897	4.64273	3.71575	21.711	24.28	12.9241	0.000550985	1.84569	up
Os03g0345700	3346	2939	2581	1562	1394	2014	87.6112	80.3259	69.8335	44.5175	38.5301	55.6022	0.00709375	-1.08237	down
Os02g0696900	245	190	263	65	103	134	5.05597	4.08215	5.59401	1.44939	2.23591	2.902	0.00162428	-1.44517	down
Os01g0687300	341	484	512	736	1792	1797	3.01092	4.45814	4.6633	7.07422	16.7049	16.7256	0.00136035	1.46802	up
Os02g0598500	27	29	60	131	168	167	0.426175	0.488844	0.998814	2.32911	2.89329	2.8614	0.000113413	1.84604	up
Os11g0676200	520	408	344	186	167	125	8.4231	6.9024	5.76507	3.27819	2.84613	2.12489	0.0025697	-1.64263	down
Os03g0223400	1255	1295	1948	428	300	606	24.1388	25.9942	38.7308	8.96466	6.09358	12.2926	4.00158e-08	-1.94208	down
Os01g0813700	438	1251	478	42	212	179	6.97452	20.7896	7.8534	0.724899	3.55654	3.00467	0.00240748	-2.60271	down
Os08g0484400	164	171	320	479	799	720	1.66889	1.82066	3.3663	5.31682	8.60263	7.73964	8.97165e-05	1.43533	up
NewGene_2514	66	61	34	216	298	189	1.13872	1.18588	0.829509	4.06088	5.81053	3.4981	0.00469914	1.86826	up
Os12g0411700	2509	3009	2362	621	580	1026	26.5082	33.8057	26.7651	7.15901	6.58717	11.4421	1.24206e-08	-2.0693	down
Os01g0152850	0	0	0	73	111	83	0	0	0	0.706024	1.04265	0.783927	1.57448e-08	8.70878	up
Os03g0698350	306	362	400	783	1248	988	6.47809	7.99953	8.75157	18.0685	27.9287	22.0805	6.71635e-06	1.29224	up
Os03g0305800	230	407	189	83	57	39	3.70519	6.84759	3.14849	1.4436	0.967202	0.662675	0.000598288	-2.40862	down
Os10g0390900	0	6	7	146	368	266	0	0.164625	0.191439	4.46938	10.9607	7.91459	5.99316e-12	5.74534	up
Os01g0868000	196	173	114	45	50	75	5.16711	4.74585	3.0844	1.28546	1.37124	2.07093	0.0044601	-1.78551	down
Os03g0215700	2443	2301	1155	801	761	666	30.4985	29.9793	14.8929	10.8822	10.024	8.75799	0.00415719	-1.66775	down
Os04g0675400	31	93	97	1031	3569	1534	0.490273	1.53427	1.58443	17.7972	59.7771	25.6599	1.30723e-13	4.62344	up
Os06g0278000	3264	3644	3266	14	141	620	90.7546	105.752	93.8462	0.40184	4.12183	18.1632	0.000413079	-4.04448	down
Os06g0195800	52	72	34	502	2139	703	1.73807	2.5288	1.17207	18.3712	75.9875	24.9186	1.62263e-08	4.13312	up
Os03g0162400	1087	1457	1894	314	303	631	16.2654	22.7503	29.2801	5.1107	4.7724	9.94567	7.851e-08	-2.03277	down
NewGene_9043	49	217	31	1241	3513	2360	0.302576	1.50538	0.249154	9.9933	28.3921	19.0362	1.01475e-06	4.29882	up
Os02g0649300	15	27	0	421	371	210	0.295383	0.578048	0	9.57046	8.17732	4.62023	0.0014478	4.29618	up
Os01g0106400	46	170	89	1114	923	2771	1.04974	4.07567	2.11602	28.004	22.5107	67.4855	2.44661e-08	3.74001	up
Os09g0563300	140	173	419	811	1380	678	1.63243	2.10572	5.04519	10.1316	16.9535	8.34071	0.00127037	1.85731	up
NewGene_8394	107	115	157	214	387	421	4.7359	5.02271	7.02776	10.1348	17.9139	19.3689	0.00293102	1.21868	up
Os11g0670900	6	16	7	214	322	279	0.160754	0.527468	0.209395	7.4373	10.8814	9.41185	1.24313e-15	4.59058	up
Os06g0683300	721	888	1123	2036	2563	2704	6.37291	8.19215	10.2594	19.6047	23.93	25.2075	5.4733e-13	1.22592	up
Os04g0343050	7	4	4	42	46	67	0.386175	0.224871	0.238538	2.61906	2.76172	4.04511	0.000485887	3.11905	up
Os11g0252400	832	1099	1026	277	413	539	11.4085	15.608	14.8095	4.11561	5.83841	7.43164	6.27093e-06	-1.49887	down
Os09g0474300	6969	6704	8197	14968	24320	13403	67.2304	67.5084	81.7191	157.224	247.703	136.327	0.00823659	1.06732	up
NewGene_7361	13	33	14	196	529	499	0.225759	0.631975	0.256612	4.32387	10.4002	9.79787	5.58582e-10	4.09045	up
Os03g0856700	605	619	451	126	102	96	10.7689	11.1932	8.05729	2.41922	1.83293	1.81917	3.91528e-09	-2.59673	down
Os05g0568800	5225	6841	4206	2739	2535	1767	144.279	197.169	120.009	82.3359	73.8782	51.4272	0.00448328	-1.42513	down
Os02g0662700	1512	1879	1520	820	723	911	15.4841	20.0908	16.0932	9.14692	7.80627	9.83167	0.00017896	-1.22214	down
Os11g0177400	495	533	486	244	266	339	7.7785	8.73491	7.88811	4.15985	4.40032	5.6115	0.00138894	-1.06661	down
Os04g0354600	4204	1765	3876	690	1437	906	62.945	27.5728	59.9513	11.2371	22.7017	14.2941	0.000541041	-1.93049	down
Os09g0325800	18	4	22	99	150	64	0.461438	0.08508	0.585778	2.80033	4.13183	1.77008	0.00719804	2.66211	up
Os11g0705200	337	335	422	152	64	104	4.23728	4.38975	5.48341	2.07911	0.840986	1.37633	0.000377011	-1.94163	down
Os03g0745600	0	12	30	111	534	277	0	0.328982	0.857895	3.34153	15.7049	8.11915	0.000985964	4.37905	up
Os04g0227500	1239	1723	1475	549	266	520	31.7103	46.0354	39.031	15.2854	7.18292	14.0161	3.07557e-05	-1.92872	down
Os04g0571600	76	104	108	18	28	23	0.972533	1.38053	1.42513	0.250245	0.373011	0.298839	5.97124e-06	-2.26308	down
NewGene_9234	0	19	4	106	306	203	0	0.31961	0.067152	2.21057	5.36342	3.54914	0.000871593	4.50832	up
Os01g0719200	12	10	4	116	86	70	0.849438	0.75717	0.242779	9.31969	6.67995	5.38315	0.000438065	3.14545	up
NewGene_8402	0	0	0	76	41	156	0	0	0	2.20783	1.14837	5.79295	3.6112e-07	8.71533	up
Os05g0407100	87	119	125	688	2077	1418	5.12322	7.38212	7.62902	44.5366	130.53	88.9773	1.24507e-13	3.43771	up
Os01g0843800	126	27	214	1586	1292	970	1.6927	0.38083	2.98535	23.3392	18.4329	13.812	2.30397e-05	3.27432	up
Os06g0105350	924	961	430	173	125	340	14.568	15.8163	7.00286	2.96249	2.07859	5.64186	0.00195454	-2.16339	down
Os11g0125900	338	507	636	207	75	164	5.53406	8.66383	10.7585	3.68828	1.29176	2.83156	0.00175724	-1.87594	down
Os06g0618700	899	1012	773	440	269	375	27.3537	32.16	24.3049	14.5731	8.62743	12.0074	0.000993973	-1.52472	down
Os03g0718800	510	571	536	1851	2556	1834	19.0269	22.2244	20.6601	75.2369	100.747	72.2177	1.59304e-08	1.73367	up
Os01g0907400	310	282	615	1003	1182	1165	2.07874	1.97866	4.26872	7.33794	8.38374	8.25573	0.000144852	1.31804	up
Os02g0438601	524	498	554	245	221	308	8.55871	8.00134	8.82818	4.27645	3.48063	5.13381	5.94591e-05	-1.24438	down
Os01g0913800	175	69	176	616	749	491	2.89527	1.19312	3.01246	11.1424	13.1387	8.59597	0.00089946	1.94666	up
Os05g0189900	1165	2550	948	54	204	190	29.5023	67.4172	24.7893	1.48371	5.44401	5.06237	1.01593e-07	-3.66958	down
Os12g0621100	530	594	520	238	203	392	10.1812	12.2043	10.59	5.17818	4.10281	8.15799	0.00621571	-1.22158	down
Os01g0720500	191779	173943	78108	52323	34281	38584	5055.65	4786.16	2127.57	1501.65	953.983	1072.27	0.000786332	-2.08767	down
Os05g0389800	16	28	19	75	298	101	0.126463	0.233275	0.157444	0.66314	2.55564	0.865519	0.00254433	2.6821	up
Os02g0557800	4462	3963	3007	818	495	1005	74.7561	69.3028	52.0484	14.9045	8.73809	17.7355	3.44466e-08	-2.55577	down
Os02g0122800	4910	4068	5648	2496	2083	2743	83.1808	73.3899	99.7089	43.7803	35.5231	47.5456	1.805e-05	-1.20036	down
Os02g0730900	103	146	175	470	659	391	1.89092	2.80887	3.31716	9.42913	12.8129	7.59296	3.7626e-05	1.67052	up
Os01g0863300	47	48	34	156	178	180	1.2734	1.3314	0.935992	4.60684	5.09057	5.14189	0.000562443	1.75391	up
Os04g0442300	660	681	909	294	344	466	10.163	10.9457	14.4722	4.92289	5.59087	7.55527	6.82993e-07	-1.23419	down
Os03g0839200	1099	801	1003	315	282	347	15.057	11.4529	14.2022	4.6944	4.07329	5.01518	3.94165e-08	-1.84401	down
Os12g0611100	877	860	894	308	214	374	8.83712	9.04056	9.3077	3.374	2.26891	3.97367	1.01902e-06	-1.77364	down
Os04g0401100	230	336	241	16	33	53	6.92291	10.5584	7.49503	0.496728	1.03831	1.67384	8.44159e-09	-3.24751	down
Os04g0101400	2734	2776	2641	537	1069	1853	43.8688	46.5034	43.7856	9.38167	18.1058	31.3436	0.00617449	-1.51151	down
Os07g0170800	49	72	135	163	451	352	1.38708	2.12559	3.94742	5.03366	13.4953	10.5329	0.00581919	1.75041	up
Os07g0529600	50714	35027	53600	113563	183259	95108	992.03	716.66	1085.41	2433.89	3806.5	1973.14	0.00565218	1.28734	up
NewGene_98	112	50	82	441	624	304	1.11929	0.520168	0.723442	4.57662	5.85682	2.94359	0.000343475	2.26239	up
Os01g0372100	9	17	20	99	73	87	0.249653	0.531355	0.622299	3.25624	2.34185	2.79876	0.000291705	2.33581	up
NewGene_7498	37	28	19	257	199	119	0.935127	0.716688	0.466209	7.24968	5.32844	3.15591	0.000697972	2.55127	up
Os08g0376200	255	314	431	167	168	213	2.78049	3.57687	4.86045	1.98642	1.93202	2.44941	0.00024574	-1.04981	down
Os01g0878400	345	404	388	136	173	163	5.45767	6.66746	6.33752	2.33335	2.8904	2.71222	4.49755e-07	-1.48441	down
Os10g0317900	3701	4332	4571	861	1464	2546	52.0265	62.907	67.2908	13.6274	21.5599	38.0532	0.000349868	-1.62091	down
Os01g0389700	55	33	76	10	7	13	1.66079	1.01664	2.34482	0.303696	0.191632	0.402516	0.00106038	-2.63673	down
Os04g0107900	8	42	8	786	6640	2116	0.225707	1.70293	0.259467	30.0311	252.975	81.9797	3.9771e-13	7.08883	up
Os05g0179300	2171	2485	2024	1382	1223	1176	31.9183	38.1249	30.7382	22.1114	18.9709	18.2229	0.00603437	-1.03547	down
Os08g0387050	42	64	63	472	2368	4045	0.400677	0.647604	0.632256	4.99167	24.2803	41.4302	1.37675e-12	5.08151	up
Os12g0595600	31	21	42	198	399	185	1.73493	1.22409	2.42627	12.0805	23.6972	10.9226	9.52692e-07	2.87086	up
Os10g0562900	45	65	80	15	5	8	3.23143	4.93929	5.99906	1.15044	0.350111	0.599812	0.000550985	-2.90439	down
Os10g0109300	2465	8404	3485	971	1551	1964	48.2793	172.326	70.1716	20.6866	32.1756	40.696	0.00335589	-1.92422	down
Os06g0608000	6	8	5	43	86	34	0.189556	0.284908	0.174449	1.76844	3.4391	1.32023	0.00379512	2.88018	up
Os02g0174100	313	456	527	149	158	236	3.86118	5.87851	7.0819	1.9951	2.07222	2.61412	6.71635e-06	-1.45119	down
Os03g0120400	224	187	340	78	130	159	5.50162	4.80861	8.65129	2.08977	3.36105	4.10753	0.00769513	-1.23689	down
Os05g0470000	546	620	469	228	171	160	7.46701	8.86089	6.62264	3.38999	2.46811	2.30048	0.000126437	-1.75942	down
Os09g0425200	423	256	263	1522	2121	1327	16.9715	10.709	10.8884	66.5097	89.894	56.1584	1.46792e-05	2.14908	up
Os03g0252100	1418	2095	1271	748	586	895	23.4764	36.2225	21.7441	13.4868	10.243	15.6198	0.00365353	-1.3371	down
NewGene_3590	197	469	81	0	3	8	1.48657	3.69565	0.631624	0	0.016731	0.061222	6.20809e-08	-6.43255	down
Os05g0382600	3454	4947	4171	2023	2037	2602	74.9513	112.048	93.5249	47.7882	46.6509	59.5274	6.32939e-05	-1.13235	down
NewGene_7130	12	10	17	43	133	83	0.105139	0.09084	0.159615	0.427616	1.2943	0.890738	0.00180914	2.52117	up
Os10g0463800	320	437	638	1144	2185	3287	6.61675	9.44959	13.6553	25.8021	47.7685	71.7789	4.70416e-06	2.04	up
Os02g0518100	1005	1433	1222	521	503	749	14.8018	22.0363	18.6026	8.34942	7.81784	11.6348	9.09947e-05	-1.26602	down
Os12g0178633	14	20	4	82	111	84	0.134452	0.203964	0.03207	0.877044	1.14822	0.866493	0.00840653	2.58767	up
Os10g0417800	2172	2621	2354	878	946	1238	39.3675	49.5836	44.0797	17.3184	18.0882	23.6602	2.93225e-08	-1.44982	down
Os03g0644700	51	38	32	132	142	149	0.903778	0.70601	0.579026	2.5578	2.66111	2.79451	0.00881496	1.55686	up
Os04g0485300	5099	5685	5683	2820	2737	3400	72.901	85.311	83.6842	43.3891	42.3492	52.0049	1.93303e-06	-1.09388	down
Os01g0214500	116	134	163	375	616	487	5.93415	7.19102	8.64822	21.0218	33.5369	26.4923	2.27589e-07	1.63835	up
Os09g0248900	1056	633	1246	68	282	422	9.56505	5.98191	11.6623	0.66554	2.69212	4.03044	0.00434481	-2.18951	down
Os03g0195300	2305	3922	3404	786	792	1277	26.5191	47.1107	40.4773	9.84676	9.61297	15.4825	2.45622e-09	-1.96819	down
Os12g0108200	682	761	1087	1925	2530	2377	12.1288	14.1337	19.9934	37.2956	47.5385	44.6037	1.12627e-10	1.24799	up
Os12g0117600	456	272	469	76	109	163	5.7943	3.60242	6.15435	1.04816	1.45002	2.18386	2.30096e-05	-2.02289	down
Os01g0268300	889	1053	2329	3055	4305	3248	9.1098	11.0778	25.0625	33.4604	47.1045	34.427	0.00722867	1.1823	up
NewGene_1381	0	18	0	150	228	577	0	0.128974	0	1.12759	1.66182	4.20964	0.0026277	5.41673	up
Os07g0683600	481	649	597	2532	2129	1420	12.7859	18.0249	16.399	73.3616	59.8043	39.8162	0.000183113	1.64142	up
Os03g0205800	277	251	266	82	149	137	6.33553	5.98279	6.26755	2.02307	3.57724	3.28676	0.00194344	-1.35002	down
Os04g0623200	307	398	248	72	112	194	10.3888	14.0586	8.68309	2.62397	4.00485	6.93145	0.00864066	-1.61393	down
Os03g0271200	1568	1580	3482	4166	8169	5799	14.2567	16.5059	34.6019	42.8613	79.7382	59.6257	0.00394053	1.29647	up
Os08g0300300	2977	3493	3397	1602	1440	1820	30.7915	37.702	36.2962	18.0305	15.7155	19.8377	6.07962e-07	-1.23179	down
Os08g0468801	2370	1319	1060	416	798	361	36.4519	21.1713	16.8451	6.95821	12.959	5.84948	0.00703933	-1.87426	down
Os01g0575200	148	232	243	109	104	131	2.0618	3.38528	3.50731	1.65777	1.53505	1.93189	0.00698607	-1.04506	down
Os12g0555500	461	3980	392	247	93	120	15.787	142.359	13.8505	9.2098	3.36429	4.32116	0.0019352	-3.59415	down
Os01g0963000	155	109	145	3	3	17	3.46542	2.54219	3.27273	0.039265	0.047516	0.360477	4.09416e-07	-4.43158	down
Os09g0392700	226	218	217	509	555	527	7.46052	7.49876	7.37558	18.2853	19.3422	18.3288	0.00171416	1.04889	up
Os09g0532900	630	646	1160	280	341	558	9.79569	10.1984	14.4273	2.69191	5.22989	7.82345	0.00202079	-1.23608	down
Os01g0607600	11	22	12	64	148	76	0.120126	0.261273	0.142754	0.822739	1.84991	0.939583	0.0028274	2.45038	up
Os04g0504000	1497	1143	2051	667	388	942	21.359	17.0259	30.2509	10.3512	5.84432	14.1723	0.00405505	-1.42631	down
Os07g0412100	3862	3108	2063	1079	255	962	48.0937	40.4053	26.5529	14.6311	3.36659	12.6407	0.00489715	-2.22264	down
Os08g0529100	55	69	95	467	703	552	1.42216	1.87065	2.56445	13.3163	19.4375	15.2522	1.48267e-19	2.79262	up
NewGene_5580	21	19	19	64	84	81	0.195344	0.188896	0.181044	0.670002	0.857251	0.823466	0.00424353	1.73182	up
NewGene_5058	8	35	42	374	428	911	0.128707	0.584615	0.650223	6.01565	6.93181	14.1303	2.32618e-10	4.1625	up
Os04g0578550	32	12	20	475	654	450	1.10155	0.437116	0.719676	18.0387	24.1027	16.5328	7.53808e-16	4.3866	up
Os06g0188700	216	115	83	970	931	503	2.85089	1.58377	1.12797	13.948	12.9795	6.99989	0.00189656	2.27669	up
Os04g0196200	2250	1632	1900	831	946	915	39.391	29.8209	34.3787	15.8406	17.4751	16.8771	0.000110523	-1.33542	down
Os05g0494600	56	40	30	428	1051	240	1.37669	1.04013	0.757654	11.6081	27.662	6.3041	6.76167e-06	3.51378	up
Os06g0109200	1406	1612	1254	280	365	484	27.2443	32.5947	25.1004	5.90317	7.45956	9.87998	2.26952e-10	-2.1722	down
Os06g0199400	8665	8140	6228	3074	3771	3181	247.385	242.565	183.699	95.5247	113.647	95.7214	0.000203641	-1.44601	down
Os06g0199402	351	405	330	190	156	124	25.0619	30.1686	24.2904	14.7193	11.7555	9.31604	0.0040159	-1.41073	down
Os09g0321500	206	186	147	524	894	736	6.614	6.25695	4.87551	18.3789	30.4132	25.0077	9.24093e-05	1.74023	up
Os01g0859500	327	222	310	96	69	111	4.79808	3.39502	4.69829	1.52212	1.06398	1.70824	5.27613e-05	-1.85759	down
Os03g0138700	4030	3501	2455	1399	982	1019	50.6195	45.9058	31.8555	19.1247	13.0214	13.4851	0.000362171	-1.79068	down
Os07g0190000	361	1108	293	94	80	144	3.50389	11.232	2.93271	0.992736	0.817837	1.47133	0.00032744	-2.73117	down
Os01g0834250	99	103	141	214	302	270	1.99785	2.16277	2.94065	4.7138	6.4587	5.76177	0.00283729	1.00075	up
Os09g0279500	2843	3071	3422	8116	10462	7279	81.295	91.994	101.17	252.507	315.56	218.803	9.66081e-06	1.2717	up
Os06g0716100	8387	7575	4119	3102	1883	1372	197.207	185.918	100.056	79.4034	46.7186	33.988	0.00574453	-1.88731	down
NewGene_4243	9	25	11	133	471	982	0.086146	0.324118	0.140542	1.89836	6.06783	12.1836	1.88408e-08	4.84563	up
Os02g0258800	205	361	147	2778	825	743	8.74276	16.0713	6.47158	129.019	37.1518	33.4116	0.00662773	2.43769	up
Os09g0274900	326	457	443	181	207	190	15.3646	22.4837	21.5968	9.30617	10.2764	9.43199	1.58972e-05	-1.28237	down
NewGene_4206	74	94	134	270	267	367	0.503419	0.888892	0.953043	2.02286	1.93972	2.66069	2.74478e-05	1.40055	up
Os03g0123800	268	353	212	131	112	95	6.72241	9.26534	5.50441	3.57408	2.96013	2.51193	0.00699227	-1.52294	down
Os02g0764100	231	253	530	629	1342	1046	8.03927	9.18226	19.0879	23.8599	49.375	38.4282	0.00331797	1.41079	up
Os04g0546800	1744	2094	1507	1029	782	1056	31.7039	39.7523	28.315	20.3621	14.9973	20.2374	0.00768428	-1.12669	down
Os04g0150300	60	177	79	1562	7860	4355	0.696683	2.15849	0.954732	19.8959	97.1022	53.7226	1.24507e-13	5.19109	up
Os02g0716600	360	314	192	78	86	110	14.2981	13.0392	7.85935	3.36933	3.60942	4.61501	0.000665473	-1.93905	down
Os09g0450300	2356	3911	3628	1289	1764	2275	25.1001	43.4769	40.1399	15.0917	20.0838	25.6381	0.000968876	-1.10735	down
NewGene_3238	44	89	47	315	1389	9294	0.179728	0.398164	0.213539	1.46015	6.53543	46.8857	3.26461e-07	5.59661	up
Os01g0268100	344	384	358	131	102	158	5.9325	6.91924	6.38811	2.45786	1.85868	2.86786	4.53695e-06	-1.69332	down
Os06g0710800	141	120	173	308	422	413	1.89861	1.69016	2.41065	4.52336	6.02339	5.88887	0.000140991	1.1899	up
Os10g0173000	50	120	49	840	949	495	2.1044	5.26628	2.11547	38.5197	42.1993	21.9801	4.01922e-07	3.1742	up
Os10g0101200	536	601	391	2511	2950	1904	9.02932	10.5571	6.80141	46.081	52.4949	33.8342	5.70474e-06	2.0369	up
Os10g0574750	659	665	694	244	383	451	9.65793	10.1804	10.5073	3.88405	5.92693	6.9723	0.00111146	-1.14364	down
Os06g0604300	143	210	135	39	52	29	1.42571	2.18476	1.387	0.424539	0.542696	0.298645	0.000144484	-2.24222	down
Os03g0245800	0	7	0	1119	15526	4755	0	0.19377	0	33.4963	450.818	137.867	1.01902e-06	11.2855	up
Os03g0336700	531	644	900	1175	1912	2062	4.42009	5.39901	7.46675	11.1467	16.5179	17.3248	0.00017408	1.11415	up
Os07g0586100	19	74	22	352	516	243	0.363004	1.49116	0.425671	7.41681	10.5413	4.94788	0.000199929	3.05579	up
Os03g0218500	205	350	349	1263	2954	1372	2.55879	4.56813	4.50585	17.2176	39.0514	18.1018	4.38957e-07	2.43741	up
Os05g0586600	3446	2607	704	653	190	257	58.3626	46.0899	12.3128	12.0414	3.38621	4.57649	0.0030299	-2.87473	down
NewGene_8070	8	10	9	53	93	72	0.091181	0.127843	0.118477	0.727242	1.24468	0.961281	5.48381e-05	2.79676	up
Os03g0300600	1814	1892	2511	6694	12180	8854	47.9754	53.0241	68.757	195.01	344.554	249.657	7.55559e-12	1.95493	up
Os03g0769600	1939	1770	1884	4469	6973	3911	25.2284	24.0358	25.3277	63.32	95.8002	53.654	0.00303836	1.23998	up
Os03g0820300	45	42	44	481	1158	622	1.4656	1.42754	1.46812	17.1116	40.0168	21.4369	3.53857e-16	3.87995	up
Os02g0259850	50	19	32	558	589	366	1.40453	0.544453	0.93424	17.2851	17.6972	10.9632	5.5071e-10	3.67956	up
Os09g0396900	14	280	415	3	2	33	0.299942	6.61547	9.70949	0.055246	0.030273	0.782389	0.00628261	-4.39463	down
Os02g0661100	399	560	562	136	290	259	6.3446	9.2826	9.16009	2.69923	4.84737	4.30259	0.00107273	-1.37138	down
Os12g0614851	24	35	72	151	188	276	0.581237	0.890283	1.82459	4.05345	4.89942	7.19731	0.000174427	2.0752	up
Os10g0539600	1271	1602	1665	449	1038	939	17.0879	22.4758	23.1246	6.5645	14.7263	13.3046	0.00883036	-1.13274	down
NewGene_6734	30	251	170	2930	2283	3389	0.25682	2.20583	2.99808	35.8627	24.4364	45.5075	1.4729e-08	4.09803	up
Os04g0183300	74	84	76	18	23	41	0.938146	1.11163	0.995718	0.245974	0.305071	0.547662	0.00731384	-1.75952	down
NewGene_6882	101	49	59	709	405	164	1.21094	0.612941	0.728518	9.41072	5.21693	2.10314	0.00760267	2.41907	up
NewGene_6887	85	42	92	195	344	235	0.450189	0.227368	0.490094	1.25435	1.90993	1.34089	0.00659903	1.6112	up
Os04g0689700	152	338	588	58	87	136	2.88411	6.6996	11.5634	1.18159	1.74242	2.72391	0.000877618	-2.08981	down
Os09g0284400	216	152	376	477	1527	1173	5.20674	3.82574	9.39492	12.5354	38.9748	29.9049	0.00162772	1.9006	up
Os09g0451266	164	681	331	23	54	86	3.47326	15.0878	7.26094	0.5311	1.19703	1.90368	9.69808e-05	-3.1009	down
Os02g0332450	3	40	19	84	133	503	0.029342	0.402254	0.186758	0.891251	1.37276	5.18541	0.00888932	3.28536	up
Os01g0974200	8790	11141	20700	1600	1037	3442	481.471	637.913	1165.71	96.7393	60.0583	199.851	2.48736e-08	-2.91546	down
Os10g0489448	20	27	65	118	123	165	0.372362	0.536091	1.30916	2.50738	2.51906	3.38399	0.00692037	1.72447	up
Os12g0139400	1609	1078	767	372	252	355	48.1966	33.6977	23.7219	12.1154	7.94597	11.2092	0.00026759	-2.08605	down
Os08g0477500	129	164	56	6	9	18	1.86751	2.47585	0.825306	0.085968	0.127641	0.269911	2.30586e-05	-3.71798	down
Os12g0204550	275	340	338	1169	1429	978	5.51947	7.13719	7.01753	25.5993	30.3457	20.7256	1.0794e-07	1.71304	up
Os07g0694325	53	63	41	6	13	14	2.74438	3.4203	2.15663	0.319263	0.70544	0.737123	0.00246589	-2.51624	down
Os02g0605600	1006	882	1244	2281	3626	2623	17.3975	15.9244	22.2396	42.9755	66.235	47.8499	5.93214e-05	1.24211	up
Os03g0791800	9069	8378	9076	4388	4328	6115	298.692	287.994	308.872	157.332	150.46	212.298	0.000168984	-1.06821	down
Os04g0670100	121	166	329	18	67	54	2.28646	3.27184	6.43642	0.353969	1.32326	1.06279	0.00117662	-2.31684	down
Os07g0167700	54	116	59	19	11	12	2.12952	4.79828	2.40095	0.821983	0.427836	0.488609	0.0015283	-2.64571	down
Os02g0125700	3803	3670	2636	1269	1479	1607	96.7703	97.4569	69.302	35.147	39.7112	43.0973	0.000183113	-1.472	down
Os12g0454600	728	981	1418	309	308	630	24.2539	34.102	48.8336	11.1813	10.8191	22.1025	0.000311942	-1.51883	down
Os03g0216700	429	632	500	20	39	81	5.04388	7.74852	6.07428	0.255085	0.48364	1.00072	2.52069e-11	-3.74437	down
Os01g0867400	29	40	75	146	306	161	1.22526	1.75007	3.27737	6.71206	13.6572	7.17763	0.00199538	1.94196	up
Os03g0300000	216	663	562	157	139	230	4.83041	15.6181	13.0862	3.82577	3.29358	5.44117	0.00566964	-1.63364	down
Os02g0807100	873	970	1165	2379	2443	2130	8.27559	9.57246	11.1146	23.909	23.9326	20.6989	3.04607e-05	1.0228	up
Os01g0281100	576	589	238	128	50	119	9.7124	10.3747	4.14684	2.3368	0.883058	2.10233	0.00112746	-2.50674	down
NewGene_3650	63	216	166	974	2828	2756	0.321239	3.52064	0.979019	6.78948	18.5831	16.6258	7.60243e-10	3.66889	up
Os11g0160100	330	384	614	863	1201	1145	3.18895	3.87818	6.13959	9.09817	12.2805	11.6983	5.52804e-05	1.09792	up
Os01g0878800	887	1362	1170	505	516	820	20.0273	32.3016	27.5101	12.4737	12.4033	19.6681	0.00230859	-1.11419	down
NewGene_5712	23	7	20	210	602	1005	0.137534	0.044535	0.124484	1.39983	4.26899	6.4995	5.65861e-11	4.90491	up
Os03g0239300	1135	1442	1631	548	646	768	29.02	35.7337	41.6414	15.3255	17.5825	20.4017	1.05972e-11	-1.30319	down
Os10g0497700	358	431	228	110	61	97	6.48878	7.99585	4.23433	2.11375	1.12939	1.81468	0.000400701	-2.16416	down
NewGene_9716	273	242	147	44	58	49	7.25654	6.71579	4.02573	1.2683	1.62627	1.35009	3.69101e-05	-2.4016	down
Os01g0546500	83	88	245	311	497	478	1.88074	2.10429	5.79455	7.74474	12.0122	11.5543	0.00801421	1.49484	up
Os07g0162700	73	140	124	7	3	15	1.48517	2.96696	2.59963	0.133346	0.064506	0.304017	3.94912e-07	-3.96476	down
Os07g0187400	5224	4550	1709	1454	646	820	57.1896	51.9943	19.3236	17.3256	7.45901	9.45669	0.00411123	-2.2312	down
Os03g0268600	543	514	472	1812	2186	1081	9.07392	8.9752	8.14548	33.0091	38.6162	19.0705	0.00261863	1.52237	up
Os03g0101200	628	551	465	104	99	120	7.60827	6.9642	5.82454	1.3727	1.2613	1.52365	2.4228e-11	-2.59292	down
Os03g0685200	7	11	7	36	81	58	0.032814	0.053294	0.031541	0.187186	0.408778	0.291107	0.00287979	2.57216	up
Os05g0393400	1541	1182	1590	3659	4964	3101	27.8847	22.5991	30.1108	72.6025	95.0676	59.7132	0.00155156	1.23677	up
Os02g0754650	9	2	9	70	66	87	0.212375	0.040394	0.202316	1.8072	1.65005	2.17926	0.000138732	3.27575	up
Os02g0570700	199	381	34	14	15	38	2.9921	5.99454	0.516673	0.226497	0.228079	0.591804	0.00228256	-3.53803	down
Os12g0117500	1309	605	412	179	185	132	20.2504	9.7606	6.57625	3.01494	3.01543	2.14414	0.000527913	-2.52129	down
Os02g0124866	1337	1231	813	395	382	417	20.2115	19.4244	12.7049	6.49773	6.08559	6.64758	0.000121349	-1.75847	down
Os11g0649700	386	452	460	196	43	82	12.3978	15.1599	15.2934	6.86171	1.42979	2.76861	0.00831968	-2.15854	down
Os12g0538700	1222	884	626	44	175	93	34.4616	26.0195	18.2385	1.34015	5.19538	2.75618	3.27228e-07	-3.43153	down
NewGene_978	3	6	8	97	197	435	0.021795	0.062711	0.079346	1.1406	3.02435	5.63912	1.20466e-10	5.19667	up
Os12g0516200	5015	2291	1301	1002	254	356	330.305	157.481	88.5033	71.8166	17.5976	24.6999	0.00640282	-2.66535	down
Os01g0597600	622	596	106	45	22	26	11.4302	11.4391	1.9975	0.88859	0.417236	0.492111	8.73363e-06	-4.11493	down
Os10g0427600	108	108	70	402	528	298	2.08563	2.17125	1.40018	8.46025	10.7823	6.07296	0.00117357	1.86358	up
Os10g0512500	716	674	1039	2048	2009	1455	13.9843	12.4042	20.428	42.2736	40.7994	28.5881	0.00668449	1.01795	up
Os02g0140400	599	801	908	3771	6665	3063	9.70221	13.5291	15.1849	66.4927	113.973	52.3043	9.75529e-09	2.36588	up
Os04g0601800	918	838	837	2326	2684	1711	52.5043	50.0281	49.4668	144.848	162.113	103.192	0.00603437	1.16256	up
Os03g0283500	79	75	167	341	529	429	0.865082	0.855847	1.90284	4.10522	6.1767	4.99366	8.74073e-06	1.85951	up
Os03g0266300	347	461	582	3702	14651	6603	10.9441	15.5033	19.427	130.192	501.617	226.015	1.33454e-13	3.96385	up
Os02g0558100	2101	1948	1235	846	608	888	19.6291	19.5746	11.9273	8.78712	6.36935	8.805	0.00663792	-1.43034	down
Os02g0186100	369	143	157	8	7	42	5.70246	2.30079	2.50393	0.127349	0.105133	0.675852	0.000119388	-3.9113	down
Os01g0272850	347	371	408	1147	1699	906	6.85511	7.65166	8.33375	24.7255	35.5199	18.904	0.000163694	1.53926	up
Os03g0799900	1098	628	1018	435	383	359	11.4999	6.85604	11.0149	4.95019	4.23295	3.95679	0.00163196	-1.42775	down
Os01g0978100	14841	13435	10192	6880	5663	7501	213.301	195.891	152.991	106.335	84.7376	111.909	0.00667429	-1.18859	down
Os04g0191500	2215	2541	3049	1423	782	905	99.6678	119.351	141.806	69.7267	37.1585	42.9235	0.000663823	-1.48739	down
Os11g0506800	11	15	6	244	572	224	0.212266	0.301571	0.119682	5.13259	11.6966	4.57793	2.52069e-11	4.7725	up
Os04g0598900	111	81	62	24	26	25	1.28537	0.979234	0.730591	0.294084	0.314091	0.297133	0.00485445	-2.02139	down
Os08g0549900	21	38	26	75	213	112	0.710693	1.35465	0.902498	2.75494	7.6769	4.02461	0.00928665	2.00666	up
Os06g0219500	23	15	87	159	658	329	0.678541	0.461388	2.67548	5.15888	20.7811	10.3749	0.000726067	3.08727	up
Os01g0733200	72	64	58	385	1135	532	1.80333	1.67674	1.51119	10.5875	30.2996	14.1819	3.56618e-08	3.15262	up
Os02g0744650	281	476	355	31	20	157	6.4702	11.4656	8.4564	0.775324	0.468283	3.81789	0.00526058	-2.70143	down
Os12g0128200	28	32	53	95	220	127	0.410744	0.501302	0.828927	1.55515	3.51527	2.02748	0.00452754	1.78925	up
Os07g0436700	152	128	278	433	559	668	1.3664	1.20077	2.5929	4.26347	5.3305	6.36328	0.000240764	1.39775	up
Os04g0350000	176	174	347	504	740	633	1.49062	1.39148	3.19772	4.83538	6.93108	5.7523	0.000626512	1.26594	up
Os03g0841700	172	248	401	571	1726	1251	3.36645	5.08658	8.13744	12.208	35.8099	25.9289	0.000330048	1.93197	up
Os09g0417500	83	103	222	261	470	444	0.888584	1.1581	2.47689	3.07216	5.36044	5.06186	0.00837799	1.37287	up
NewGene_8441	185	182	522	736	1582	1325	3.02624	3.01784	8.59168	12.8569	28.2726	22.4156	0.000533909	1.89424	up
Os08g0427100	412	532	444	257	159	263	5.064	6.64121	5.60004	3.4357	1.8971	3.14154	0.00752062	-1.24073	down
Os03g0650000	805	1055	1176	225	255	684	18.0899	24.6657	27.8378	5.72308	6.19707	17.1867	0.00415719	-1.62213	down
NewGene_3905	47	61	70	133	198	237	0.657999	0.884002	1.01093	2.02632	2.92696	3.50393	0.000453936	1.46328	up
Os08g0138600	165	185	266	373	692	548	1.36371	1.59833	2.27647	3.35956	6.04514	4.7831	0.0013376	1.19539	up
Os02g0140800	4	10	0	93	114	84	0.074247	0.229158	0	2.21938	2.64615	1.93856	0.00130374	4.09895	up
Os03g0368900	231	239	212	9	29	86	4.52673	4.88505	4.27913	0.191897	0.593263	1.76887	0.00308783	-2.76762	down
Os01g0701900	172	157	153	829	2323	806	2.17798	2.07122	2.00249	11.4232	31.0632	10.754	2.14914e-06	2.80314	up
Os11g0547000	577	678	1781	3155	7786	3975	5.82745	5.426	18.0237	33.8327	62.2251	40.7818	0.000169624	2.17265	up
Os11g0137200	792	910	652	348	371	482	14.1719	17.0052	12.0594	6.77986	6.99546	9.09393	0.00250971	-1.21858	down
Os09g0491822	88	79	108	260	241	263	3.3079	3.10496	4.20217	10.6645	9.58487	10.4685	0.00023587	1.2812	up
Os03g0802500	348	508	376	846	3234	2497	5.3122	8.10593	5.94078	14.0864	52.2341	40.2747	0.000319297	2.15691	up
NewGene_3755	8	10	0	45	177	102	0.026878	0.037992	0	0.152944	0.622216	0.343333	0.00876845	3.82118	up
Os06g0662550	35	119	82	826	1382	1615	0.310387	1.10716	0.755925	8.06062	13.0752	15.2575	1.04306e-13	3.80895	up
Os03g0737000	7416	8707	11135	5052	4050	6402	105.411	132.093	189.193	98.3627	75.5515	143.61	0.000269788	-1.00377	down
Os09g0482680	608	599	893	1935	2384	1682	12.5397	12.889	19.0392	43.4622	51.9411	36.5932	7.04069e-06	1.33954	up
Os05g0182600	73	67	193	327	485	331	0.810275	0.773991	2.22711	3.98972	5.73565	3.90478	0.00367758	1.65545	up
Os06g0278150	971	994	921	5	43	139	25.4878	27.2436	24.9666	0.133066	1.19109	3.83995	2.37554e-05	-4.27076	down
Os08g0485800	186	35	176	25	4	16	6.19795	1.20917	6.04353	0.879287	0.129089	0.543597	0.00512057	-3.31265	down
Os09g0305300	195	264	264	57	83	153	2.92625	4.14937	4.09757	0.933151	1.31394	2.42106	0.00401217	-1.54031	down
Os11g0275000	698	569	712	261	223	190	23.1586	19.7158	24.4316	9.40484	7.79743	6.62311	3.76879e-06	-1.74999	down
Os01g0248400	847	1092	1109	455	370	595	12.7162	17.1179	17.2034	7.43879	5.8531	9.40936	2.23689e-05	-1.30831	down
Os11g0201400	3	14	9	46	91	57	0.070929	0.418088	0.269924	1.44175	2.7688	1.72486	0.00510193	2.70991	up
Os07g0585600	222	225	352	456	789	675	3.24771	3.43181	5.32271	7.26547	12.1958	10.4188	0.0020188	1.07238	up
Os04g0529100	7	17	30	85	78	89	0.116161	0.296162	0.528449	1.59977	1.41551	1.62358	0.00554868	2.09876	up
Os06g0632200	1427	1630	1329	739	710	730	21.1753	25.2162	20.4643	12.0366	11.1665	11.4076	0.000216435	-1.23115	down
Os05g0574800	293	414	535	1510	2513	1441	2.64769	3.9129	5.0041	14.883	24.0305	13.7524	9.85006e-08	1.96652	up
Os01g0902000	244	285	522	669	1146	1322	1.87325	2.28406	4.14299	5.59661	9.29233	10.704	0.000472439	1.39932	up
Os06g0470000	1230	1586	1256	743	459	602	19.4392	26.1637	20.4984	12.7832	7.65123	10.0141	0.00169613	-1.37642	down
Os01g0382200	677	614	429	96	27	36	13.0507	12.339	8.54377	2.00534	0.536603	0.713412	7.74985e-07	-3.62881	down
Os06g0229066	199	142	153	1208	1014	398	3.74852	2.78324	2.97087	24.8201	20.195	7.90894	0.00117756	2.2155	up
Os06g0300500	0	0	0	70	125	46	0	0	0	0.979931	1.7104	0.622625	3.99675e-07	8.57623	up
Os02g0533800	1269	1482	1279	2309	5768	5276	46.4313	56.624	48.3895	92.0309	222.947	203.623	0.00155866	1.47355	up
Os06g0694400	2676	1959	1439	373	406	317	48.2676	37.1882	27.1759	7.17145	7.61426	5.89535	8.39938e-09	-2.72903	down
Os09g0477900	882	968	1154	2553	2963	2285	7.4989	8.59334	10.1374	23.6406	26.607	20.4883	4.53695e-06	1.18784	up
Os03g0605300	3754	5586	3876	2352	2134	2831	41.5518	64.5405	44.3298	28.3464	24.928	33.0328	0.00456553	-1.07888	down
Os06g0356800	788	972	683	2634	2716	2849	19.8974	25.6241	17.8255	72.4331	72.4165	75.8715	1.32371e-05	1.51407	up
Os11g0177750	153	152	185	68	88	107	3.768	3.916	4.72049	1.81236	2.27736	2.77185	0.00366682	-1.11422	down
Os01g0661750	0	8	12	200	75	303	0	0.608134	0.94049	17.0817	6.22915	25.0623	3.43596e-05	4.7457	up
Os01g0664500	675	939	869	2261	2303	1679	21.0868	30.6733	27.6146	77.8547	76.7952	56.0721	0.00185492	1.14403	up
Os01g0685100	33	46	67	176	272	184	0.410389	0.685165	1.0596	3.61863	5.21631	3.48009	2.10948e-05	1.94684	up
Os01g0960400	4004	4248	4588	2459	2383	2449	36.2485	41.2702	43.6907	24.8386	23.3002	23.7786	9.35099e-06	-1.01972	down
Os05g0165800	619	577	608	256	285	270	9.66394	9.3966	9.81203	4.34921	4.68747	4.44515	4.30497e-06	-1.37229	down
Os03g0255500	6871	4578	4345	1069	709	877	80.7412	56.6498	53.0549	13.6952	8.76139	10.8682	4.10955e-10	-2.81087	down
NewGene_6164	25	11	19	96	208	160	0.261005	0.117614	0.201747	1.11878	2.35643	1.81624	2.82873e-05	2.8276	up
NewGene_3266	49	67	70	125	195	185	0.887172	1.26127	1.30307	2.45869	3.73909	3.52735	0.00421126	1.23344	up
Os03g0685100	196	199	232	604	777	626	4.95931	5.25549	6.06185	16.6698	20.8051	16.7388	9.13422e-08	1.47582	up
Os07g0510100	813	947	1044	2437	3310	2504	14.4274	17.5256	19.1407	47.0857	62.0152	46.8446	8.35776e-08	1.35798	up
Os07g0647500	636	1155	1619	428	427	670	36.6503	69.5259	96.4898	26.8202	25.9502	40.712	0.00138603	-1.3246	down
Os06g0152600	96	183	119	28	26	28	3.90853	7.80584	5.03821	1.22199	1.09713	1.20884	9.08627e-06	-2.48806	down
Os02g0745200	85	34	124	337	320	375	0.972692	0.361722	1.56674	4.3428	3.96837	4.62253	0.00160961	1.91772	up
Os01g0524700	838	968	1165	2105	3688	2432	6.58812	7.94655	9.46675	18.0255	30.6307	20.1701	0.000117133	1.27049	up
Os05g0165900	1833	1573	1314	474	530	663	18.0749	16.1928	13.3853	5.0806	5.5117	6.88696	3.01894e-06	-1.75958	down
Os01g0323600	14635	14360	21456	4218	3933	11167	231.297	236.884	350.389	72.5678	65.6087	186.057	0.00201573	-1.6116	down
Os02g0671200	2461	2210	1062	656	314	567	47.7862	44.7841	21.2902	13.8565	6.41887	11.5883	0.00114065	-2.16214	down
Os01g0136000	8	0	13	347	1190	639	0.290657	0	0.533794	15.608	51.9866	27.8636	1.17175e-12	6.51977	up
Os01g0846700	203	182	127	60	35	42	2.9777	2.78905	1.92686	0.960178	0.536243	0.651541	0.00107695	-2.13357	down
Os03g0364700	3319	2784	1745	1267	732	862	45.3259	39.6892	24.621	18.8329	10.544	12.4077	0.00488525	-1.69675	down
Os07g0676900	1525	592	1002	106	60	81	34.5606	14.0009	23.4633	2.61284	1.41628	1.93386	1.23807e-11	-3.889	down
Os05g0457200	199	263	390	1332	2585	781	3.26583	4.5007	6.60707	23.8102	44.8055	13.5093	9.29762e-05	2.31278	up
Os03g0764600	4384	3898	3737	1369	1891	1823	81.6424	75.7746	71.9082	27.7579	37.1722	35.7937	1.90003e-06	-1.48463	down
Os10g0381601	12	6	19	48	86	62	0.386802	0.206634	0.651415	1.77991	3.10622	2.25491	0.00730863	2.2271	up
Os05g0106200	293	292	227	37	20	34	5.94624	6.19588	4.75763	0.806305	0.428161	0.715824	6.17273e-11	-3.38718	down
Os09g0572100	100	80	100	249	325	256	1.80332	1.22235	1.46754	3.85832	5.55844	5.10642	0.000821888	1.35474	up
Os10g0469900	1925	2185	2000	752	1358	1433	26.5468	31.367	28.5577	11.3188	19.8603	21.1919	0.00677682	-1.03073	down
Os10g0442800	581	572	508	217	195	277	8.91531	9.15766	8.05678	3.622	3.14601	4.47352	4.13347e-05	-1.50587	down
Os04g0672700	81	81	148	261	462	390	0.709502	0.74079	1.33851	2.49495	4.28322	3.60583	3.37511e-05	1.66399	up
Os10g0558600	107	133	347	530	808	787	1.09415	1.41409	3.67183	5.91023	8.74066	8.50078	0.00086553	1.7292	up
Os03g0267000	37	38	23	952	2791	850	1.45411	1.53282	0.922586	40.7755	115.938	35.2444	2.47907e-16	5.29454	up
Os02g0543000	2474	2157	1273	890	556	769	92.6435	84.8723	51.2366	36.4415	22.7816	31.054	0.00415495	-1.66911	down
Os08g0237000	11101	24402	14629	1875	5358	8739	274.447	629.727	373.721	50.4569	139.827	227.764	0.00603437	-1.92261	down
Os09g0322000	895	959	940	555	376	525	11.8664	13.2455	12.6824	8.14877	5.17842	7.42084	0.00266419	-1.14567	down
Os04g0364800	614	911	348	241	168	156	30.981	47.9667	18.1423	13.2358	8.94259	8.27691	0.00364022	-1.96431	down
Os04g0460300	1147	1687	1090	351	131	436	17.5993	27.0039	17.268	5.84951	2.10746	7.05254	0.000181482	-2.32503	down
Os04g0664300	11	14	17	36	80	99	0.187584	0.264796	0.31787	0.711751	1.53798	1.89317	0.00626206	2.1312	up
Os01g0702000	265	254	760	6273	9702	4917	5.47034	5.48148	16.2281	141.267	211.85	107.215	3.12914e-15	3.92488	up
Os06g0531751	510	512	287	174	114	78	23.5641	24.685	13.699	8.70793	5.54694	3.77432	0.003066	-2.06032	down
Os04g0678700	40675	49324	43290	3650	2778	8943	818.915	1036.52	900.566	79.9993	59.0353	189.813	7.14635e-12	-3.37363	down
Os08g0520900	40	93	272	341	937	726	0.441432	1.06921	3.11471	4.11632	10.9869	8.50003	0.00774295	2.20947	up
Os01g0606133	124	127	160	353	415	391	2.51769	2.69211	3.35329	7.78998	8.88067	8.35914	8.4791e-07	1.29884	up
NewGene_4965	112	127	60	13	6	2	0.887384	1.04596	0.491065	0.107493	0.042745	0.012292	9.9361e-05	-4.03561	down
Os03g0658800	8410	14253	12843	1533	4789	4151	135.858	239.847	212.941	27.3296	83.9845	71.5052	9.46836e-05	-1.99314	down
Os12g0231000	1959	2198	1273	658	672	654	23.9357	28.0341	16.0653	8.74772	8.66595	8.41574	0.000174427	-1.70275	down
Os10g0486100	2797	3930	3464	802	1492	1769	37.2967	54.705	47.7425	11.6432	21.0031	24.8731	3.3071e-05	-1.56596	down
Os01g0869600	416	473	525	868	1377	1111	10.2784	12.1831	13.397	23.3591	35.9265	28.9505	0.000368142	1.03706	up
Os01g0909400	274	398	329	81	100	165	5.82243	8.8327	7.21792	1.86606	2.22994	3.69889	5.09747e-05	-1.76972	down
NewGene_8495	270	230	277	876	2109	7363	1.79975	1.5687	1.84813	6.08782	14.3726	49.7137	1.03025e-05	3.43459	up
Os09g0554000	14	35	29	76	143	147	0.255782	0.702299	0.572366	1.59979	2.9125	2.99528	0.00224889	2.0229	up
Os08g0200750	245	147	125	39	42	73	2.47201	1.54239	1.30123	0.423402	0.444732	0.768889	0.00325013	-2.04271	down
Os09g0451000	2630	3914	1709	1211	600	1024	55.2639	85.8491	37.0887	27.6907	13.3	22.6761	0.00514671	-1.77687	down
Os06g0704600	9458	8628	6325	4142	3874	4961	161.934	153.745	111.273	78.1928	69.2561	89.3702	0.0073903	-1.16727	down
Os04g0538000	55	75	57	266	928	360	0.881804	1.17551	0.878417	4.20153	14.0383	5.40928	2.21955e-05	2.81867	up
Os06g0335975	297	211	239	39	13	76	28.9666	21.4979	24.0861	4.1101	1.31018	7.81214	0.000488041	-2.80687	down
Os12g0233200	74	72	111	243	318	237	1.026	1.04569	1.59936	3.6912	4.68698	3.48248	0.000117467	1.45521	up
Os10g0483500	171	193	491	53	72	132	2.16764	2.56232	6.45756	0.726571	0.959623	1.76422	0.00288323	-1.88976	down
Os05g0419200	12431	8299	5963	3573	3250	3146	187.671	130.685	92.3776	58.1694	51.6044	49.8684	0.0019283	-1.68722	down
NewGene_5379	27	20	8	153	274	94	0.356497	0.27268	0.107791	2.21834	3.86089	1.31417	0.00148335	2.96439	up
Os02g0465900	10806	7464	9003	16205	31273	36067	266.928	192.441	229.797	435.803	815.519	939.243	0.00323762	1.34901	up
Os10g0471000	31	36	39	217	220	130	0.711581	0.852461	0.929153	5.4762	5.38465	3.18209	3.02703e-05	2.24361	up
Os05g0333000	24	23	43	153	119	80	0.70005	0.713889	1.33946	5.01203	3.78793	2.53146	0.00794759	1.83509	up
Os11g0241700	111	796	135	10	9	51	3.81175	28.666	4.79365	0.355613	0.291603	1.84358	0.000467775	-4.2057	down
Os11g0276000	60	86	162	264	522	422	0.523376	0.779333	1.4606	2.50437	4.80473	3.87848	0.000266076	1.81572	up
Os01g0314000	101	102	163	218	319	357	1.61582	1.68875	2.54733	3.65227	5.03528	5.70576	0.00271932	1.09369	up
Os05g0540600	347	343	404	816	966	839	5.33022	5.50792	6.4166	13.6679	15.6918	13.6095	4.70245e-05	1.05751	up
Os09g0497000	317	287	744	91	175	230	5.53621	5.23543	13.433	1.73283	3.22547	4.23795	0.00587956	-1.61207	down
Os03g0226501	100	115	68	21	11	18	2.3703	2.83707	1.66409	0.528567	0.273997	0.42992	0.000184097	-2.73683	down
Os12g0123700	46	38	54	336	146	722	0.65223	0.562946	0.796797	5.23924	2.20235	10.8944	7.47058e-05	2.89084	up
Os08g0178800	818	763	591	338	240	314	19.5259	18.7591	15.2003	8.95912	6.07656	7.53056	0.00114057	-1.51878	down
Os03g0610900	204	420	401	892	1481	891	3.55062	7.6596	7.23704	16.9724	27.3156	16.414	0.00132447	1.49352	up
Os06g0196200	6	7	6	41	44	36	0.221337	0.233554	0.213897	1.61739	1.70782	1.37736	0.00501285	2.46925	up
Os06g0253100	242	127	127	1190	3171	890	9.2762	5.08247	5.00436	49.7817	128.645	36.0354	1.51656e-05	3.13415	up
Os02g0740800	751	765	777	79	61	72	14.8173	15.7429	15.8416	1.68266	1.25196	1.49328	1.53163e-31	-3.64362	down
NewGene_8167	16	22	29	124	169	141	0.23619	0.267787	0.418229	1.98294	2.4875	2.059	3.31459e-08	2.51452	up
Os09g0528200	866	1302	808	419	497	652	20.4302	32.0886	19.7026	10.7678	12.3687	16.2121	0.00868125	-1.1715	down
Os03g0679800	10	16	26	52	143	127	0.0533	0.093103	0.15583	0.32466	0.890606	0.847858	0.00108426	2.44566	up
Os09g0478100	1550	1044	1352	744	453	732	18.3258	13.2355	16.1962	9.49579	5.49263	8.90739	0.00984503	-1.25061	down
Os03g0113700	887	866	1400	2257	4450	3108	9.94971	10.1305	16.223	27.5616	52.6946	36.7533	5.07986e-05	1.44865	up
NewGene_2487	83	89	153	255	503	654	1.3131	1.35	2.48598	3.31552	6.74942	8.0249	5.45038e-05	1.9168	up
Os05g0519700	59	31	49	943	2995	940	0.502697	0.435483	0.4497	9.12374	28.1808	8.79867	1.81307e-14	4.89695	up
Os09g0382400	259	402	570	903	1327	914	9.61562	15.5996	21.8936	36.5415	52.115	35.8247	0.00218906	1.19609	up
NewGene_6488	9	4	3	82	129	50	0.081154	0.033167	0.028417	0.826227	1.26477	0.481068	0.000162341	3.77307	up
Os05g0468800	21	116	54	640	1069	609	0.787398	4.60668	2.10824	26.6289	43.1026	24.5144	2.36494e-06	3.40864	up
Os10g0442100	125	161	261	551	924	730	1.7083	2.30373	3.69822	8.22329	13.3784	10.5594	1.34637e-07	1.84254	up
Os06g0474800	200	62	166	1073	1938	451	5.14688	1.53191	4.31103	29.9143	53.1775	12.2639	0.000679178	2.80884	up
NewGene_68	44	198	42	2149	2525	4563	0.726676	2.03195	0.395899	30.0498	28.1301	64.9209	2.11277e-10	4.74994	up
Os01g0393000	736	567	609	2071	2762	2006	16.255	13.3097	14.2426	50.3974	66.3026	47.9104	1.64829e-05	1.60812	up
Os01g0329000	408	183	535	38	81	11	5.9171	2.75746	8.02011	0.588515	1.22963	0.166107	0.000366326	-3.27556	down
Os01g0606900	140	230	795	3954	15665	5915	3.20421	5.50481	18.8408	98.8034	379.558	143.106	6.80209e-09	4.36852	up
NewGene_924	3581	3773	3999	1912	1785	2316	35.9629	38.2027	42.2631	19.2595	18.1644	21.5711	1.40908e-06	-1.13112	down
Os10g0474300	5	8	18	53	111	57	0.073031	0.12549	0.304238	0.961561	1.96446	1.0049	0.00217899	2.69952	up
NewGene_1638	1121	1053	551	263	160	247	18.575	18.2026	9.43708	4.73997	2.79094	4.30542	9.55712e-05	-2.28537	down
NewGene_5640	11	7	0	129	264	189	0.118456	0.096462	0	1.7295	3.23621	2.14208	4.78657e-05	4.66588	up
Os11g0660500	14890	16786	31686	31010	59657	73107	423.018	500.084	933.453	966.885	1794.81	2198.08	0.00796764	1.18597	up
Os09g0337300	1070	840	864	5647	5213	3340	14.833	19.6216	10.6182	73.0334	65.7357	42.6714	1.18545e-06	2.1469	up
Os08g0547300	3225	3050	2929	456	788	1061	42.7809	42.2345	40.1551	6.57658	11.0336	14.8284	3.01943e-09	-2.26014	down
Os03g0713200	141	146	173	350	510	372	5.82869	6.29575	7.3737	15.7651	22.2803	16.2159	0.000451453	1.21911	up
Os04g0530600	522	707	639	2711	3245	2274	15.2269	21.5135	19.2585	86.1129	99.9496	69.9471	5.5071e-10	1.94249	up
Os05g0481800	296	216	448	633	840	1034	2.96288	2.15181	4.40827	6.73556	8.61579	10.6985	0.00177994	1.19155	up
Os08g0169100	0	33	12	476	3399	823	0	0.171338	0.063394	2.65231	18.3709	4.43879	0.00108938	6.50334	up
Os09g0294000	38732	22163	16154	3391	4286	4639	354.611	213.403	152.586	33.0245	40.9694	44.0222	1.52325e-08	-2.94495	down
Os08g0156900	44	72	121	171	290	407	0.726789	1.24666	2.08595	3.09743	5.10686	7.1563	0.00265154	1.69722	up
Os03g0165266	7	2	8	39	72	37	0.059856	0.018037	0.071422	0.358766	0.653677	0.328215	0.00554868	2.93166	up
Os03g0149300	1215	1229	1548	210	283	451	23.2792	24.572	30.6415	4.3792	5.71437	9.09937	8.3372e-13	-2.30861	down
Os10g0322032	4	9	17	51	90	52	0.03823	0.114539	0.210224	0.683848	1.19057	0.677417	0.00424688	2.55461	up
NewGene_8931	34	49	83	123	313	320	0.831405	1.24594	2.09947	3.29081	8.16893	8.33816	0.000961277	2.00218	up
Os01g0272800	289	346	485	1004	1416	855	10.332	12.9192	17.9189	39.1265	53.5358	32.2747	0.000167955	1.37972	up
Os05g0490900	2482	2420	1639	1138	892	835	77.7656	79.1459	53.061	38.8233	29.4925	27.582	0.00448328	-1.4233	down
Os03g0317100	106	68	164	302	373	305	1.06528	0.717813	1.7132	3.32668	3.98169	3.24774	0.00436064	1.36744	up
NewGene_8861	1019	1384	1680	471	140	436	25.0021	34.7139	42.5278	12.4339	3.54499	11.1901	0.000556245	-2.12421	down
Os06g0692300	13	16	9	73	135	72	0.105043	0.137755	0.079903	0.676077	1.22538	0.653756	0.000601597	2.64272	up
Os01g0153250	98	84	133	240	296	247	0.885785	0.790083	1.24427	2.36729	2.83806	2.36485	0.00251945	1.1265	up
Os11g0167800	101202	106226	78951	55648	39900	55507	3317.6	3634.69	2674.29	1986.04	1380.79	1918.27	0.00759268	-1.15605	down
Os01g0152951	10	19	25	59	103	88	0.548064	1.10637	1.45966	3.65164	6.22658	5.33906	0.00215764	2.03445	up
Os01g0894600	1361	2427	1517	442	632	779	36.1573	67.4454	41.824	12.7971	17.615	21.7192	2.69444e-05	-1.76001	down
Os09g0475800	547	635	475	255	352	301	16.9034	20.4841	15.1669	8.56325	11.4779	9.80528	0.00755561	-1.10588	down
Os11g0488900	323	236	303	83	74	82	7.48329	5.68927	7.25529	2.07508	1.80982	1.98869	1.76881e-07	-2.06681	down
NewGene_9292	297	323	210	3246	9075	5533	3.49275	3.9768	2.55378	41.7454	113.201	68.9245	2.96484e-17	4.15631	up
Os01g0143800	1484	1602	1517	3811	5454	3725	39.016	44.6007	41.6241	110.477	153.203	104.547	0.000138114	1.27959	up
Os04g0453200	750	935	697	120	83	174	9.27149	12.0717	8.89921	1.6176	1.0748	2.26398	1.13471e-11	-2.89912	down
Os01g0619900	2882	2478	1464	545	381	369	63.6649	57.1356	33.4192	13.1102	8.87347	8.5924	8.06134e-07	-2.64366	down
Os08g0162800	2298	2952	2729	1104	727	1711	110.778	148.512	135.915	57.9159	36.9865	86.9119	0.00183563	-1.39507	down
Os04g0632901	184	196	171	56	62	75	2.61943	2.90941	2.51663	0.860326	0.92807	1.12569	2.31681e-05	-1.74707	down
NewGene_2401	418	480	797	2203	1890	2221	4.33778	6.25497	9.99091	32.7336	21.9454	26.79	1.62154e-10	1.74165	up
Os09g0517800	62	67	76	223	238	211	0.842995	0.940998	1.06423	3.30518	3.42304	3.0286	2.23234e-05	1.51853	up
NewGene_4762	146	187	183	485	1484	1388	0.869469	1.1624	1.1234	3.14942	9.35123	8.73178	1.06704e-06	2.45741	up
Os06g0146800	10	32	21	235	187	279	0.431046	1.46847	0.957245	11.5205	8.88017	13.2281	1.4729e-08	3.28593	up
Os07g0674100	3433	2237	2566	1451	842	880	48.6978	33.1229	37.6108	22.3975	12.5992	13.1612	0.00365881	-1.5841	down
Os06g0682900	185	313	267	742	1719	1062	4.00212	7.09027	5.97081	17.5248	39.3909	24.3116	1.53189e-05	1.98961	up
NewGene_636	2	8	3	37	55	65	0.023319	0.142505	0.053516	0.777473	1.06545	1.16884	0.000979582	3.36288	up
NewGene_3	36	10	5	1537	1522	598	1.41852	0.383208	0.169121	66.7993	64.1125	25.1386	7.36913e-11	5.86382	up
Os06g0116900	202	256	215	106	118	136	6.63906	8.78162	7.30096	3.7676	4.07487	4.68619	0.00389461	-1.12605	down
Os04g0532400	782	683	1149	287	206	440	18.7763	17.1198	28.5142	7.48065	5.21601	11.1351	4.5816e-05	-1.68099	down
Os02g0702300	1702	650	1773	222	128	144	14.3669	5.72029	15.4673	2.03922	1.13258	1.27899	1.50941e-08	-3.23676	down
Os05g0214232	4	0	1	63	67	42	0.109232	0	0.035705	2.38271	2.45508	1.53442	0.000318476	4.85804	up
Os07g0695100	24392	18285	12954	8761	3528	4476	205.282	160.702	112.857	80.2758	31.417	39.7271	0.00422935	-1.95234	down
Os07g0619200	3098	3954	2220	1528	790	949	101.189	157.337	64.204	53.6513	21.2683	24.0533	0.0034343	-1.71851	down
Os01g0589000	1161	1067	937	2145	3421	2515	17.7428	17.0228	14.7983	35.6941	55.1886	40.5139	0.0073903	1.10879	up
Os03g0226400	5766	6109	4218	1184	1336	1891	76.878	86.2171	58.2172	17.8273	20.0442	29.0727	1.95756e-08	-2.13135	down
NewGene_7776	650	263	240	42	9	8	16.3774	6.91199	6.22859	1.13987	0.213318	0.20771	8.23453e-06	-4.50066	down
Os05g0548900	92484	86170	50863	13482	12218	23427	1262.01	1227.32	717.159	200.278	175.999	337.002	3.37879e-07	-2.51252	down
Os02g0503900	186	341	449	562	823	1064	2.93073	5.62837	7.34015	9.68046	13.7356	17.7403	0.00929735	1.14737	up
Os02g0200300	404	378	520	203	231	302	5.79223	5.46341	7.76309	3.16061	3.80002	4.45829	0.000272537	-1.03127	down
NewGene_9648	0	4	0	37	85	48	0	0.088107	0	1.58343	3.09328	1.0787	0.00175528	5.16295	up
Os09g0412300	304	455	400	83	182	166	10.1145	15.8075	13.7401	3.0022	6.36702	5.79342	0.00026759	-1.6565	down
Os04g0561500	294	513	586	5325	3533	3107	2.90891	5.10607	5.73562	55.3175	35.3917	31.8509	8.02033e-13	2.9669	up
Os03g0145600	14	19	22	58	100	62	0.263178	0.382614	0.428451	1.22254	2.0546	1.27699	0.0082708	1.81062	up
NewGene_4787	7	14	8	162	308	143	0.111143	0.260727	0.145683	3.30143	6.18293	2.89898	5.0358e-10	4.19155	up
Os11g0450400	5	36	10	96	333	222	0.101051	0.924652	0.240552	2.62675	8.85606	5.90074	0.000977941	3.42539	up
Os11g0531700	133	126	150	51	19	41	3.61311	3.4164	3.98073	1.46216	0.513662	1.12681	0.00195289	-2.06752	down
Os03g0729700	57	51	124	420	554	392	1.46018	1.36379	3.29014	11.7171	14.9947	10.6103	4.62712e-08	2.41705	up
Os02g0240300	1087	735	297	156	58	48	24.464	17.2806	6.91268	3.80497	1.36575	1.12847	0.000330048	-3.25795	down
Os04g0545100	38	60	96	170	327	268	0.8055	1.31707	2.09099	3.9111	7.3301	5.99718	0.000315035	1.81271	up
Os11g0109800	20	20	41	92	155	119	0.232109	0.237471	0.487073	1.16553	1.90816	1.46397	0.000388022	2.00806	up
Os01g0364800	397	234	271	132	74	74	5.04969	3.09967	3.55793	1.8173	0.984101	0.980343	0.00398771	-1.90066	down
Os04g0466000	28	43	34	125	161	173	1.07943	1.753	1.35962	5.31654	6.65006	7.14912	2.82873e-05	1.91097	up
Os08g0438600	488	444	293	74	58	114	6.80641	6.60031	4.21818	1.11436	0.824395	1.62544	1.50551e-06	-2.59009	down
Os11g0149200	0	7	5	61	409	182	0	0.454182	0.324697	4.17185	27.2508	12.1028	2.47198e-06	5.57746	up
Os01g0910800	0	16	0	3142	2378	1248	0	0.771679	0	159.916	117.344	61.4905	0.000836263	8.51361	up
Os03g0229500	604	363	451	138	201	182	8.49667	5.32935	6.5531	2.10586	2.97701	2.69749	0.000262752	-1.6957	down
Os04g0404800	14542	11414	6816	4454	3531	3670	157.422	128.96	76.2331	52.4814	40.3439	41.8728	0.00171853	-1.75363	down
Os07g0645701	62	46	92	289	571	364	1.19724	0.928386	1.8552	6.13223	11.7828	7.50009	1.61795e-07	2.42564	up
Os01g0977400	34	44	113	156	488	371	0.414773	0.560756	1.43853	2.09923	6.37383	4.83596	0.00141902	2.2633	up
Os03g0245100	296	512	900	1257	1712	1427	5.32705	9.72967	13.9703	24.3711	30.3394	25.744	0.00666612	1.23166	up
Os02g0115700	120607	131303	93097	26649	18831	39348	1797.51	2052.69	1434.61	432.222	297.166	619.108	1.27113e-07	-2.27886	down
Os03g0743200	14	12	96	177	333	310	0.138173	0.125249	1.01352	1.97762	3.61749	3.36122	0.00685266	2.68868	up
Os01g0541800	844	896	650	299	231	373	19.4019	21.486	15.4353	7.47624	5.60059	9.01831	0.000164201	-1.64994	down
NewGene_7499	0	0	0	31	38	47	0	0	0	0.994387	1.00981	1.29868	3.14833e-05	7.49554	up
Os01g0306800	1353	1470	2388	4107	5631	4283	21.0962	23.9202	38.4739	69.706	92.6899	70.4021	5.60566e-06	1.26059	up
Os08g0118000	688	529	861	379	302	461	10.3738	8.32207	13.4166	6.21332	4.80495	7.32003	0.004554	-1.06082	down
Os02g0134300	280	405	263	966	2288	1063	8.89208	13.4522	8.6483	33.4643	76.8886	35.6799	0.000508136	1.9499	up
Os08g0159500	4669	4436	2774	1222	657	1787	105.808	104.411	64.8861	30.19	15.7624	42.6059	0.000955032	-1.96848	down
Os06g0133500	10	43	17	111	142	166	0.76975	3.56645	1.38664	9.63201	11.9493	13.9871	0.00486464	2.35651	up
Os04g0685700	517	438	377	1033	2262	1189	10.0408	8.87796	7.55014	21.834	46.3848	24.3418	0.00663138	1.49783	up
Os05g0588900	36	30	52	74	187	176	0.805994	0.703016	1.19514	1.81107	4.43507	4.17208	0.00980267	1.67309	up
Os08g0480200	177	125	247	749	1001	528	3.4386	2.52661	4.95314	15.8855	20.5752	10.8282	7.51077e-05	1.88502	up
Os12g0147200	18	55	49	227	513	256	0.627198	2.06317	1.83698	8.9618	19.6425	9.75738	1.02477e-05	2.85496	up
Os01g0556201	32	27	36	119	149	170	0.699654	0.6281	0.829762	2.90274	3.51646	4.02049	3.26798e-06	1.99122	up
Os05g0527700	39	45	66	152	303	174	1.19804	1.43881	2.07645	5.08192	9.80581	5.62802	0.000311083	1.88578	up
Os09g0489200	60	145	413	763	1786	1264	1.09907	2.81812	7.94098	15.4713	35.1172	24.8084	0.000697972	2.53714	up
Os07g0244400	47	44	91	191	254	254	0.798447	0.776417	1.59115	3.55472	4.57005	4.5774	1.5499e-05	1.77218	up
Os04g0400000	63	100	54	0	3	7	2.03947	3.3985	1.79329	0	0.077065	0.229506	3.69101e-05	-4.73959	down
Os06g0114366	47	80	58	224	339	149	0.830149	1.47285	1.06238	4.30712	6.33023	2.7726	0.00690175	1.74811	up
Os04g0611000	180	220	411	653	610	708	0.864416	1.10917	2.03294	3.4013	3.18446	3.53823	0.00237719	1.13643	up
Os07g0617901	0	0	0	39	60	73	0	0	0	1.76308	2.64168	3.17249	1.33221e-06	8.05409	up
Os06g0528700	615	735	587	325	362	369	10.1435	12.6517	9.99937	5.82713	6.29133	6.41757	0.0014828	-1.10268	down
Os08g0298901	13	10	23	120	186	127	0.078674	0.067175	0.147883	0.835593	1.26067	0.860618	5.48301e-08	3.06513	up
Os03g0826900	8	29	57	310	1225	220	0.163502	0.647023	1.26908	7.31168	28.0191	5.01659	2.11433e-05	4.1275	up
Os09g0436900	361	311	387	871	1230	988	5.55739	5.00751	6.16463	14.6294	20.0176	16.0589	9.39198e-06	1.3302	up
Os02g0614600	2297	2478	2348	769	1692	1293	22.3885	29.5519	27.9407	9.78297	20.7256	16.2657	0.00631709	-1.16473	down
Os05g0579500	16	9	34	106	121	97	0.644237	0.356791	1.38128	4.63185	5.15626	4.13333	0.00117639	2.32174	up
Os05g0447200	787	885	1575	269	275	217	10.4295	11.8579	21.2969	3.68602	3.65959	2.90454	1.23807e-11	-2.23588	down
Os03g0654900	9	14	14	57	66	67	0.178073	0.307961	0.299765	1.33384	1.50034	1.52599	0.000786332	2.16698	up
Os12g0131701	232	254	362	710	1052	759	3.21174	3.66974	5.1811	10.7045	15.3848	11.0795	4.50623e-06	1.38962	up
Os03g0225900	232	191	109	0	5	29	3.38855	2.90565	1.69064	0	0.072541	0.446396	0.0027677	-4.35267	down
Os01g0692100	37	56	77	225	505	325	1.16077	1.83566	2.50743	7.77782	16.9194	10.8645	4.38957e-07	2.45344	up
Os02g0124800	3142	2897	1791	1226	1233	1096	170.321	163.889	100.316	72.3468	70.5056	62.6111	0.00633317	-1.39386	down
Os11g0121600	182	218	281	528	610	548	2.29332	2.93698	4.8431	8.66898	9.86719	7.87601	6.17725e-06	1.1256	up
Os02g0794600	69	98	103	351	860	541	2.97532	4.39067	4.6032	16.5259	39.2416	24.6405	5.19374e-08	2.48889	up
Os05g0273500	230	341	371	113	210	165	3.08795	4.78214	5.15436	1.64156	2.98198	2.33575	0.00596253	-1.14813	down
Os04g0603100	994	771	642	365	306	448	11.8349	9.58342	7.89187	4.72168	3.84356	5.62284	0.00512095	-1.36305	down
Os08g0111200	1793	1287	840	383	194	438	20.3229	15.0834	9.91219	4.97635	2.29981	5.27492	0.000466353	-2.22476	down
Os10g0555200	236	193	204	560	589	482	7.20409	6.12985	6.41966	18.6185	18.9835	15.4995	0.00615143	1.14728	up
Os01g0184050	0	4	11	383	2654	423	0	0.126252	0.397443	15.4645	103.925	16.5423	1.23807e-11	7.76759	up
Os01g0136050	22	13	8	423	1150	642	1.11108	0.693811	0.373254	23.5987	62.2835	34.7309	2.17471e-16	5.39471	up
Os06g0220100	149	278	238	55	41	53	4.9415	9.64847	8.17658	1.98931	1.42186	1.83092	3.2213e-07	-2.3427	down
Os01g0160100	202	255	398	556	930	933	2.67978	3.52655	5.46647	8.03711	13.0471	13.0814	0.000125079	1.31811	up
Os04g0474800	3730	4276	3740	1315	1720	2261	85.1689	100.922	86.6664	32.4298	40.5625	54.8235	6.0515e-06	-1.39222	down
NewGene_1281	220	114	126	822	1555	921	1.61454	0.872606	0.957499	6.58956	12.0842	7.14848	3.73986e-06	2.57333	up
NewGene_5568	118	163	191	277	559	491	0.850089	1.30449	1.64031	2.18716	3.53959	2.96992	0.00209478	1.28568	up
NewGene_2711	69	34	73	327	400	194	0.665851	0.340799	0.728727	3.44006	4.07806	1.974	0.000485887	2.20435	up
Os12g0168100	33	29	26	107	157	102	0.592517	0.542452	0.484576	2.12663	3.03422	1.95605	0.00248152	1.82805	up
Os08g0344600	1431	1666	2951	4734	5651	3644	26.4798	31.9232	55.7041	94.2542	109.817	70.6318	0.00796031	1.07401	up
NewGene_6714	9	3	5	47	119	137	0.045775	0.016122	0.02366	0.26679	0.654145	0.75353	1.89897e-05	3.87328	up
Os09g0482660	254	354	425	92	145	100	4.2549	6.20285	7.37352	1.67451	2.56488	1.76369	5.16432e-07	-1.79891	down
Os03g0684100	306	266	398	656	958	692	3.8251	3.4611	5.14165	8.92688	12.6477	9.11717	0.00219216	1.05534	up
Os05g0357200	1785	1780	1392	843	878	932	27.5626	28.6937	22.2086	14.1708	14.3018	15.173	0.0025697	-1.14273	down
Os04g0152000	22	24	65	96	195	306	0.289875	0.328502	0.893148	1.38429	2.73861	4.29455	0.00224629	2.25852	up
Os09g0500900	547	355	646	133	145	161	9.81729	6.65019	11.9732	2.59147	2.73773	3.04707	1.24206e-08	-2.0204	down
Os03g0106000	613	498	591	1804	1989	1537	10.0352	8.50565	10.0032	32.1626	34.3848	26.5294	2.37554e-05	1.43718	up
Os02g0141100	1528	2248	4857	496	843	1697	12.5163	19.224	41.1234	4.41837	7.29171	14.6544	0.00937101	-1.67661	down
Os07g0620700	0	3	1	78	52	140	0	0.020924	0.008816	0.845978	0.543375	1.47506	1.64236e-06	5.86355	up
NewGene_4992	181	143	105	19	15	23	2.90561	2.94243	2.09664	0.316119	0.242178	0.498144	3.50576e-07	-3.17613	down
Os04g0356600	89	66	220	26	24	39	0.956981	0.736548	2.46008	0.294755	0.271557	0.439851	0.00167072	-2.2112	down
Os05g0492100	58	68	78	178	166	216	0.397231	0.491583	0.55342	1.33904	1.21228	1.57727	0.00068382	1.25878	up
Os01g0115725	843	440	295	191	45	82	11.0635	6.02509	3.98954	2.7296	0.616299	1.12747	0.00793912	-2.5492	down
Os06g0179000	6803	7707	6909	1612	1393	2226	97.86	115.71	102.695	25.2316	21.1531	33.7434	1.35734e-14	-2.26362	down
NewGene_4469	7	11	11	61	47	40	0.1209	0.240453	0.186455	1.25904	0.918533	0.721584	0.00944345	2.18646	up
Os03g0856100	811	821	1208	3580	7053	3485	9.44092	9.97558	14.5324	45.3978	86.7228	42.7916	1.34637e-07	2.12916	up
Os08g0157600	7300	6331	3050	678	277	715	63.5165	57.4093	27.4049	6.49377	2.73431	6.58509	1.50775e-08	-3.59557	down
Os05g0227600	19039	23723	21493	4660	7253	10136	314.649	409.222	367.032	83.8397	126.533	176.597	1.50264e-07	-1.78824	down
Os10g0340301	0	56	8	275	825	1416	0	0.47669	0.064452	2.4488	7.13147	12.2277	0.000938975	5.01243	up
Os04g0635650	177	130	101	33	27	18	13.5209	10.3363	7.97288	2.73777	2.15443	1.44476	0.000198445	-2.62264	down
Os02g0142100	25	41	41	112	144	170	0.262582	0.454537	0.445528	1.28974	1.60679	1.89847	8.23913e-05	1.79132	up
Os03g0131800	104	108	99	453	557	291	3.58369	3.89379	3.53338	17.0298	20.3254	10.5798	0.000208885	1.86072	up
Os01g0901900	2007	1990	2776	7996	9204	6325	25.2124	26.0874	36.0242	109.357	122.062	83.7664	3.31826e-08	1.61973	up
Os03g0745000	0	6	9	115	314	145	0	0.074427	0.103895	1.67549	4.40356	1.92247	2.18251e-07	5.13511	up
Os03g0701100	886	728	824	2208	2672	2206	9.02839	7.67881	8.3953	23.7517	27.5854	23.0528	3.14635e-05	1.31845	up
NewGene_1834	73	66	51	694	3999	1601	0.371946	0.314134	0.26685	3.85615	17.5597	7.03695	7.55559e-12	4.77207	up
NewGene_4074	12	24	12	154	193	464	0.115926	0.310133	0.134407	2.52121	2.75555	7.59816	4.82905e-08	3.80784	up
Os12g0568700	45	47	37	233	276	108	1.85325	2.02284	1.5694	10.4554	12.013	4.67221	0.00405505	2.05384	up
Os07g0665200	2963	3055	3650	8022	14515	10616	117.936	126.907	150.101	347.62	609.943	445.485	1.30642e-07	1.56473	up
Os10g0533500	560	758	459	81	58	148	13.3088	18.7923	11.2622	2.07763	1.45454	3.6878	6.20809e-08	-2.89233	down
Os03g0596101	7	5	19	58	87	97	0.073453	0.052297	0.235427	0.750608	1.10162	1.22486	0.000344937	2.81227	up
Os03g0244200	725	1101	2804	4298	18585	22441	12.928	20.6283	51.436	82.6706	346.643	417.762	1.2789e-05	3.13309	up
Os04g0683850	287	267	202	120	94	85	12.0335	11.7001	8.72933	5.46559	4.14301	3.73713	0.00538382	-1.56453	down
Os06g0306300	141	176	197	7	8	7	2.93976	3.84694	4.25926	0.158044	0.169503	0.142118	3.66301e-21	-4.74141	down
Os02g0102200	1935	2777	1543	1039	837	1134	29.7229	44.5174	24.486	17.3744	13.5619	18.3478	0.00748549	-1.29435	down
Os08g0485400	152	233	222	470	589	505	2.42901	3.94068	3.73218	8.18891	10.4798	8.58255	0.000280604	1.1708	up
Os02g0653300	246	297	701	1037	1445	1579	5.61065	7.07543	16.5319	25.7637	34.84	38.0061	0.00038762	1.56855	up
Os05g0127200	3651	4133	4385	1768	1578	2808	45.0367	52.6866	55.5944	23.4417	20.3611	36.3333	0.000174298	-1.20575	down
Os04g0589200	241	241	245	592	661	481	6.14711	6.9381	7.11862	18.7981	18.4829	13.9727	0.00825121	1.04882	up
Os02g0828500	286	381	332	154	144	235	5.55081	7.71745	6.65162	3.24868	2.94455	4.80692	0.00575125	-1.13127	down
Os02g0128200	2183	2296	2061	1113	1134	1602	39.362	43.2392	38.4192	21.8207	21.5643	30.1831	0.00231904	-1.00255	down
Os10g0329400	8	47	18	190	153	1019	0.158368	1.03761	0.397686	4.44039	3.45932	23.1158	0.000303101	3.94014	up
Os04g0600300	77	80	102	237	736	364	1.57866	1.69355	2.15194	5.27523	15.9138	7.85866	0.000229346	2.15428	up
Os05g0411600	8091	6712	6742	12890	22172	20410	168.241	145.681	144.847	291.793	486.713	447.409	0.00421981	1.11141	up
NewGene_7318	6	5	3	60	111	43	0.106286	0.081639	0.054667	1.14918	2.06479	0.79415	0.000148691	3.69826	up
NewGene_2791	101	96	112	339	345	291	0.684266	0.676515	0.841603	2.50138	2.46181	2.08178	5.48381e-05	1.46119	up
Os05g0113000	4585	5074	2478	1424	1158	1402	61.5229	74.3769	36.1685	21.2182	17.0127	20.484	0.000344937	-1.86682	down
Os10g0210500	1966	1715	2410	1128	593	1199	40.0942	30.609	44.6702	17.2936	10.1877	19.1522	0.00654163	-1.25222	down
Os07g0222900	145	228	191	471	635	486	2.67437	4.38344	3.64044	9.47128	12.3739	9.45817	0.000629413	1.29422	up
Os08g0400200	85	68	114	166	236	281	0.66627	0.560877	0.9291	1.42722	1.9632	2.33691	0.00734351	1.14692	up
Os03g0229801	27	39	31	147	208	136	0.944265	1.41906	1.11044	5.693	7.80888	5.09299	3.7626e-05	2.13381	up
NewGene_8115	0	5	9	144	377	622	0	0.086754	0.16555	3.06815	7.85586	12.9092	3.2626e-11	6.18782	up
Os01g0841600	351	675	1198	1693	3861	3406	8.85329	17.7763	31.2378	46.5198	102.864	90.6218	0.000471335	1.86064	up
Os03g0290300	5038	4652	1607	1251	666	929	140.51	135.419	46.3008	37.9728	19.6032	27.2909	0.00203324	-2.26074	down
Os01g0358300	1833	1401	1260	769	683	587	34.2756	26.8424	23.8189	15.5041	13.639	11.2909	0.00382507	-1.3723	down
Os03g0405400	268	156	237	61	38	100	1.51901	0.92268	1.38608	0.371797	0.227945	0.593169	0.00199308	-1.97393	down
Os03g0860600	342	391	316	1301	1150	907	7.59824	9.07419	7.25757	31.5334	27.0249	21.2913	0.000490984	1.47278	up
NewGene_1436	183	174	166	87	50	81	4.261	3.95114	3.79782	2.21842	1.23255	1.91763	0.00802337	-1.47723	down
Os07g0147500	33528	27515	27102	5260	2217	7893	1506.84	1290.7	1258.57	257.355	105.172	373.928	6.87639e-07	-2.76851	down
NewGene_2188	0	3	0	57	48	77	0	0.01507	0	0.41122	0.335477	0.539846	9.09947e-05	5.69411	up
Os01g0117900	5582	7647	5443	2435	1906	2494	118.101	168.28	116.888	56.9716	42.0259	55.653	3.13391e-06	-1.67012	down
NewGene_3588	183	235	86	21	22	22	2.95207	3.96367	1.42505	0.360605	0.359625	0.372263	5.46889e-06	-3.22682	down
Os06g0668200	321	464	1040	1967	2688	1989	5.68402	8.59558	19.0617	38.0041	50.3468	37.1982	0.000199929	1.7502	up
Os10g0578800	2059	859	1497	342	398	875	29.3081	12.5351	22.5073	5.52631	5.48733	12.519	0.00824688	-1.73482	down
Os08g0446800	401	424	442	132	136	214	12.5951	13.928	14.3515	4.49089	4.50727	7.07178	1.25025e-06	-1.62257	down
Os02g0616600	19	31	34	226	420	598	0.161832	0.302103	0.311257	2.32594	5.00367	6.71354	6.57258e-14	3.66814	up
Os05g0183100	566	565	706	281	277	316	19.9229	20.7446	25.6645	10.7553	10.296	11.7088	2.27757e-08	-1.27155	down
Os04g0415000	343	602	413	189	204	218	11.4961	21.0876	14.3238	6.9072	7.22444	7.70255	0.00107862	-1.3679	down
Os07g0614100	49	43	54	106	182	227	0.834939	0.770155	0.949269	1.98554	3.32299	4.13685	0.00214165	1.58247	up
Os12g0441600	577	596	269	62	15	27	14.1928	15.3214	6.84108	1.65298	0.367484	0.687244	6.82346e-07	-4.01226	down
Os12g0601800	2001	2443	1867	644	381	536	50.3475	64.1602	48.5557	17.6272	10.1046	14.2126	6.62423e-08	-2.22491	down
Os01g0299200	14	37	33	89	133	115	0.300418	0.862545	0.751748	2.17561	3.16024	2.71915	0.0044601	1.82105	up
Os02g0646500	1739	1593	1533	570	540	562	26.2464	25.084	23.9049	9.35875	8.5936	8.93259	1.24206e-08	-1.76502	down
Os03g0786400	6180	5280	4437	2350	1572	2129	141.843	126.495	105.216	58.7135	38.0862	51.5057	0.000201801	-1.62679	down
Os10g0162100	75	95	67	387	240	238	4.38069	5.8032	4.05143	24.6203	14.8107	14.6692	0.00473952	1.67058	up
NewGene_8703	33	68	126	214	333	347	0.38315	0.820027	1.51793	2.72453	4.10553	4.27237	0.00153575	1.83927	up
NewGene_2340	4	58	34	470	1381	974	0.011065	0.322877	0.158051	2.74369	5.61618	4.57561	1.28037e-07	4.68951	up
Os10g0541800	114	131	170	353	357	334	4.10905	4.92404	6.33096	13.9118	13.6232	12.7365	0.000144852	1.15148	up
Os01g0952500	2335	2227	1891	967	818	1038	40.5218	40.3456	33.9219	18.2629	14.9917	18.9828	7.8809e-05	-1.42721	down
Os08g0117800	5	21	19	70	309	110	0.046884	0.209681	0.185976	0.748933	3.23108	1.14738	0.000877772	3.26486	up
Os08g0509200	5457	5135	3758	2205	2210	2715	72.9526	72.0842	52.1407	32.3131	31.4135	38.5434	0.00215037	-1.26435	down
Os03g0184100	23	71	265	718	4725	2572	0.464323	1.53946	5.7	16.3082	104.098	56.5873	4.70416e-06	4.40204	up
Os08g0442900	0	9	2	350	581	47	0	0.229968	0.055476	10.2023	16.4388	1.32519	7.50908e-06	6.30885	up
Os07g0588800	324	344	667	999	1234	1122	6.0685	6.82537	13.2479	21.0897	25.459	23.125	0.000358652	1.17536	up
Os02g0120600	1103	1083	755	414	273	357	37.8488	38.7819	26.7452	15.4463	9.88149	12.8982	0.000391532	-1.72912	down
Os05g0548950	569	656	394	60	67	147	11.5781	13.9421	8.27453	1.33008	1.42768	3.14542	2.69499e-07	-2.8499	down
Os01g0151900	48	42	100	226	291	204	0.557294	0.509469	1.21829	2.89667	3.6206	2.53574	0.000469322	1.78075	up
Os12g0270300	618	696	942	298	282	483	5.1996	5.99268	8.07181	2.63123	2.51405	4.21499	5.53791e-05	-1.28569	down
Os04g0282400	8400	6689	3108	989	298	167	274.718	228.337	105.01	35.1923	10.2832	5.74245	2.30096e-05	-3.84592	down
Os01g0546400	126	111	212	6	38	48	2.95081	2.70344	5.1175	0.150829	0.928354	1.16826	0.0061326	-2.51669	down
Os09g0513400	236	174	354	494	572	723	4.04425	3.10689	6.2749	9.23203	10.3698	13.0795	0.00653882	1.03847	up
Os08g0200600	760	898	445	160	80	173	15.2319	18.2948	9.0028	3.52294	1.69074	3.57184	1.65295e-05	-2.60373	down
Os07g0231800	1256	693	1238	197	219	306	18.6917	10.7226	19.0458	3.1429	3.35984	4.76277	2.53794e-09	-2.3725	down
Os04g0585400	61	65	75	172	412	355	0.953036	1.04794	1.20872	2.91522	6.80544	5.84516	3.75888e-05	1.99443	up
NewGene_3738	32	42	106	230	267	178	0.350288	0.483332	1.21909	2.80764	3.1665	2.10382	0.00469418	1.80428	up
Os03g0602600	616	645	967	2063	2436	1593	8.09997	8.84006	13.134	29.5311	33.8049	22.0822	0.000167955	1.28619	up
Os05g0116100	13563	10007	10489	27009	43530	29278	358.886	276.39	286.788	778.102	1216.01	816.75	0.00231904	1.30773	up
Os02g0207800	100	109	82	363	415	398	2.24651	2.5705	1.92074	8.94473	9.91407	9.50119	5.24871e-06	1.78181	up
Os02g0108800	348	292	255	96	61	37	5.70502	4.9824	4.30946	1.70066	1.04261	0.639493	0.000298623	-2.40377	down
Os11g0543900	36	35	55	103	142	111	0.562215	0.556973	0.887608	1.74515	2.3306	1.82574	0.00796031	1.31577	up
Os01g0688000	42	35	68	142	196	211	1.22285	1.05089	2.0311	4.51053	6.01398	6.49592	5.60822e-05	1.73328	up
NewGene_6832	2	35	21	231	254	279	0.010927	0.316034	0.113302	1.47365	1.52906	1.7384	0.000190553	3.55658	up
Os11g0619500	41	68	30	270	321	322	0.427561	0.742059	0.317011	3.09072	3.55443	3.55979	5.96997e-06	2.46902	up
Os04g0673300	733	1040	842	163	180	353	20.1755	29.9096	23.9651	4.88449	5.21138	10.2398	3.80963e-07	-2.15454	down
Os01g0742000	64	86	177	398	552	422	2.82511	3.9716	8.14341	19.3067	25.9475	19.7907	1.64575e-05	1.93514	up
Os05g0296800	0	6	13	226	1532	688	0	0.063591	0.146399	2.88811	19.0805	8.55637	3.76202e-11	6.89467	up
Os02g0140500	194	163	198	1149	1736	650	8.12679	7.1265	8.58159	52.6175	77.1076	28.842	2.458e-06	2.47439	up
Os01g0101150	63	24	141	302	522	356	0.711679	0.282994	1.65745	3.76461	6.30964	4.28964	0.00319076	2.2429	up
NewGene_7979	12	7	18	91	154	120	0.186212	0.10608	0.297902	1.67281	2.79443	2.1191	3.80963e-07	3.11557	up
NewGene_7978	15	9	9	68	83	67	0.193585	0.117188	0.126823	1.16595	1.30913	0.961527	0.00088094	2.48684	up
Os12g0515400	2056	2062	2178	1017	1313	1337	30.8378	34.1136	35.3742	17.3008	22.4963	22.3695	3.45436e-05	-1.0037	down
NewGene_3508	16	13	10	117	175	63	0.32171	0.27606	0.204094	2.58377	3.76612	1.34976	0.000303101	2.96166	up
Os05g0550300	2138	1424	2291	8776	7660	4557	95.3152	66.2627	105.518	425.932	360.492	214.174	0.000736863	1.6675	up
NewGene_8976	339	490	394	142	103	230	4.78263	6.86269	5.71658	2.05811	1.37024	3.31953	0.00131521	-1.59369	down
Os04g0253000	29010	20643	15176	10848	6084	6197	908.259	674.561	490.948	369.737	201.067	204.528	0.00583954	-1.72048	down
Os12g0104733	0	0	0	154	198	253	0	0	0	2.74336	3.41121	4.35544	2.47748e-12	9.87451	up
Os10g0389500	0	14	17	78	505	268	0	0.263902	0.331681	1.62376	10.2812	5.45437	0.000319297	4.63901	up
Os07g0178800	0	0	2	202	1294	750	0	0	0.065266	7.22217	44.9146	25.9984	2.16719e-12	9.95139	up
Os08g0468700	12703	8507	4446	3026	3087	2534	116.09	81.1477	41.9822	30.0998	29.7814	24.4043	0.00443182	-1.8547	down
Os02g0832100	113	98	154	39	68	40	2.11471	1.91184	2.9819	0.793932	1.349	0.789828	0.00670921	-1.50267	down
Os03g0815200	6686	8034	11902	2234	3069	5971	86.0527	107.869	158.447	31.3152	41.6918	81.0286	0.00114495	-1.45071	down
Os01g0740500	661	669	710	288	241	395	7.82793	8.27268	8.6865	3.70991	3.00844	4.92785	4.6222e-05	-1.36471	down
Os01g0676200	827	544	612	2348	3019	1578	23.9728	16.3889	18.1056	73.3028	91.2511	47.9607	0.00259022	1.58197	up
NewGene_126	49	44	43	159	212	150	0.786097	0.728598	0.701701	2.78287	3.5999	2.54017	0.000555069	1.71773	up
Os01g0761500	79	119	118	26	16	53	1.03845	1.63624	1.60742	0.372035	0.209363	0.722927	0.00789515	-1.95262	down
Os09g0240500	4999	5258	3276	2491	1418	1998	57.54	62.4657	38.3123	30.9401	17.0087	24.4003	0.009523	-1.42892	down
Os07g0510400	1367	2625	1637	675	892	1010	23.138	47.6303	28.7307	12.4317	16.3754	18.5285	0.00161168	-1.35818	down
Os09g0509100	797	998	809	450	431	614	17.9431	23.4499	18.8146	11.0177	10.2333	14.5755	0.00407372	-1.03121	down
Os08g0148267	341	316	278	114	59	118	7.85913	7.58166	6.60284	2.85647	1.42755	2.86319	0.000445414	-1.91213	down
NewGene_1374	18	50	14	113	338	128	0.219305	0.753	0.434014	1.39222	3.78214	1.97105	0.00940848	2.56479	up
Os07g0113500	74	89	126	425	582	376	1.05696	1.32509	1.86705	6.65534	8.84796	5.7001	1.34962e-08	2.08908	up
NewGene_3204	18	31	17	216	290	299	0.338416	0.59635	0.329846	4.41065	5.74975	5.92903	1.45956e-12	3.37591	up
Os03g0351800	1537	1856	1360	864	501	594	34.8422	43.9138	31.8549	21.3212	11.9679	14.1778	0.00286059	-1.48272	down
Os03g0841600	9	27	44	85	345	440	0.162286	0.510198	0.822463	1.67157	6.62962	8.45513	0.000187452	3.26704	up
Os01g0678500	2447	2884	2582	1581	1309	1628	24.4335	30.0569	26.648	17.1813	13.7909	17.1407	0.00117357	-1.02082	down
Os11g0533400	4	45	6	263	836	372	0.144269	1.66952	0.216646	10.3411	31.8994	14.1892	5.71587e-05	4.48695	up
Os06g0179400	52	106	64	16	7	15	0.729804	1.57276	0.93677	0.237955	0.104645	0.219132	0.000790827	-2.75017	down
Os01g0829000	257	256	350	1713	2265	1183	5.15997	5.3588	7.26968	37.5177	48.1039	25.0858	3.16481e-10	2.40444	up
Os09g0132600	2242	1842	2629	5232	6222	4129	46.172	39.575	55.9417	117.292	135.272	89.6413	0.00566823	1.02504	up
Os06g0145950	127	148	194	268	676	431	2.04987	2.50277	3.24844	4.72246	11.5614	7.36405	0.00871827	1.3481	up
Os07g0618000	254	304	232	102	77	113	12.9837	16.2422	12.2552	5.64673	4.14272	6.10458	0.000243309	-1.66284	down
NewGene_4007	119	104	56	17	28	24	2.99882	2.70431	1.42851	0.448335	0.737163	0.633984	0.00304314	-2.30202	down
Os02g0814000	421	618	935	1627	2177	1418	9.61981	14.7507	22.0815	40.5139	52.5681	34.1945	0.00137883	1.2568	up
Os07g0634400	785	1501	1244	224	289	583	19.3181	38.556	31.6291	5.97843	7.49523	15.1213	0.000124487	-1.92099	down
NewGene_4373	18	47	22	339	466	909	0.17421	0.535013	0.280999	3.8262	4.88898	9.87249	4.40854e-11	4.0405	up
Os03g0724500	35	21	66	191	456	302	1.41566	0.904003	2.797	8.54686	19.8491	13.1396	4.45974e-06	2.78956	up
Os03g0767700	26	46	88	226	468	249	0.634489	1.1911	2.25618	6.11422	12.2974	6.5183	8.07315e-05	2.42788	up
Os10g0180800	8197	3328	5753	995	227	761	68.2218	27.6699	45.5029	8.52165	1.78912	6.63313	5.92514e-06	-3.33757	down
Os03g0802200	77	106	67	178	565	364	3.64472	5.2491	3.2428	9.18112	28.3053	18.1765	0.0049328	1.88513	up
Os01g0176300	28	19	90	229	282	213	0.307328	0.214102	1.02508	2.74267	3.28112	2.47028	0.00151142	2.30769	up
Os09g0494600	717	764	538	199	249	308	14.8203	16.4692	11.4845	4.45996	5.41923	6.70913	5.23562e-05	-1.67702	down
Os03g0280750	6	7	8	45	40	65	0.122851	0.148848	0.172473	1.02447	0.884254	1.45149	0.000950264	2.63145	up
Os11g0673000	27	16	51	101	124	154	0.450797	0.286026	0.899522	1.88674	2.25312	2.80885	0.00419495	1.84418	up
Os10g0493100	277	375	432	785	985	936	2.72959	3.57883	3.91713	8.43825	9.39772	8.9173	4.5343e-07	1.1294	up
Os01g0757500	233	268	647	883	2310	1200	7.13407	8.59755	20.5145	29.507	74.8284	38.8053	0.00276293	1.7985	up
Os01g0200350	39	50	50	213	226	112	0.436972	0.577563	0.569837	2.60071	2.67455	1.3226	0.0033583	1.81372	up
Os06g0500300	1310	1226	1034	658	679	612	33.2297	32.4742	27.1104	18.159	18.1868	16.3559	0.00591745	-1.10505	down
Os07g0111700	423	509	670	228	220	306	6.84775	8.39611	10.8988	4.00653	4.56001	5.46284	6.64388e-07	-1.27645	down
Os08g0374000	160	177	655	31	21	102	5.60363	6.47802	23.7539	1.17857	0.773038	3.7767	0.00237719	-2.82211	down
Os05g0411200	412	543	741	1306	1769	1429	4.52112	6.21368	8.40292	15.5988	20.494	16.5319	3.06514e-06	1.23577	up
Os04g0397500	614	633	414	134	134	152	36.0603	38.8184	25.0898	8.51502	8.27977	9.3646	2.85382e-07	-2.23627	down
Os12g0594600	189	236	312	499	827	540	5.70632	7.4429	9.73156	16.4107	26.3564	17.1927	0.00234407	1.15854	up
NewGene_8255	2	0	6	37	73	33	0.052076	0	0.141156	1.07584	2.05627	0.919414	0.00379562	4.04777	up
Os02g0526400	426	836	937	2132	1342	2734	4.53084	9.285	10.2969	24.701	15.0768	30.6673	0.00604335	1.3288	up
Os08g0110200	24	36	103	189	241	190	0.240693	0.383644	1.10709	2.14922	2.65214	2.08608	0.00938781	1.83283	up
Os02g0781400	467	999	1154	173	344	489	11.7049	26.1555	29.9223	4.71841	9.09769	12.9177	0.00474523	-1.57996	down
Os01g0672166	40	21	40	108	139	111	0.60284	0.333268	0.62191	1.79716	2.24417	1.78567	0.00857046	1.61819	up
Os01g0749400	4928	3915	3511	1873	1292	1775	40.0145	33.1849	29.462	16.5532	11.0738	15.1938	0.000381202	-1.55858	down
Os01g0881300	2243	3792	3603	1080	1078	1899	52.0613	91.6846	86.1244	27.4751	26.4282	46.5532	6.51745e-05	-1.45869	down
Os01g0631200	727	735	506	290	347	370	14.5936	15.4011	10.4845	6.32673	7.34836	7.82533	0.00704592	-1.2233	down
Os06g0335950	556	600	492	89	25	102	8.94593	10.0809	8.17629	1.54903	0.415203	1.72096	1.55904e-06	-3.1575	down
Os05g0399100	687	929	1249	505	404	520	17.1147	26.357	32.2555	14.1581	10.6596	13.6174	9.63469e-05	-1.16884	down
Os08g0238200	1267	963	1602	372	478	494	34.0346	27.049	44.5526	10.6904	13.5705	14.0651	2.67559e-10	-1.71438	down
Os06g0309000	287	204	292	815	1064	701	3.17907	2.35584	3.33412	9.83713	12.4492	8.18786	0.000182377	1.5148	up
Os03g0266900	11	43	37	742	3053	829	0.400394	1.65738	1.41372	29.871	119.227	32.3076	4.87259e-13	5.49397	up
Os06g0538400	291	384	275	128	107	145	8.81272	12.1294	8.59562	4.19848	3.39569	4.60853	0.000361284	-1.54909	down
Os09g0528700	896	713	429	104	227	139	15.012	12.4768	7.43176	1.89304	4.00606	2.44365	8.51192e-05	-2.40587	down
Os02g0618200	715	819	1679	2123	4153	2540	8.81503	10.5377	21.3811	28.4945	54.047	33.0029	0.00596253	1.30824	up
Os12g0625000	11654	9243	7305	3299	1405	2103	253.691	210.016	164.297	78.165	32.2755	48.248	8.05483e-05	-2.27165	down
Os02g0627100	1348	2549	1618	290	312	700	15.6181	30.8167	19.3593	3.64816	3.80688	8.54008	5.4745e-06	-2.33583	down
Os04g0508150	3	8	5	34	66	47	0.119614	0.354475	0.216028	1.56421	2.97829	2.09863	0.00165274	2.98952	up
Os12g0618400	1056	1196	2380	2999	10609	7427	14.3563	16.962	33.4156	44.3485	152.09	106.342	0.000406905	2.00503	up
Os03g0850400	6207	5049	4832	2039	2676	2657	90.3614	76.7212	72.6738	32.3054	41.1186	40.7654	7.56531e-05	-1.37492	down
Os04g0185600	85	53	50	459	661	352	1.36217	0.889984	0.834105	8.08294	11.2783	5.99427	1.52437e-06	2.72256	up
Os01g0294700	4887	4273	3331	1348	1371	1526	102.29	93.3693	72.0468	30.7218	30.2824	33.6611	1.7869e-06	-1.80912	down
Os06g0697000	2085	4333	6951	905	1391	2236	47.1612	101.098	160.242	22.0106	32.9038	52.5407	0.00125957	-1.72509	down
Os05g0424000	436	876	980	139	93	242	6.1667	12.9389	14.3225	2.13437	1.3778	3.59775	1.28369e-06	-2.45743	down
Os01g0887400	365	285	397	744	929	765	8.3964	6.83994	9.43337	18.6314	22.552	18.5421	0.00258021	1.01285	up
NewGene_5332	7	9	9	39	80	41	0.08093	0.103878	0.098394	0.560141	0.980021	0.497248	0.00469963	2.47505	up
Os05g0357525	26	46	29	134	174	98	1.11726	2.13192	1.29066	6.44848	8.14751	4.56326	0.00736007	1.80374	up
Os01g0881800	623	449	603	1833	2186	1760	11.5361	8.67103	11.5285	36.9549	42.7386	34.3717	2.23091e-06	1.57285	up
Os03g0712600	134	120	155	348	373	300	0.92938	0.870886	1.10861	2.63196	2.73419	2.19855	0.00266434	1.12631	up
Os03g0183200	171	212	263	27	10	37	6.33799	8.19431	10.0809	1.05765	0.371386	1.43779	3.38137e-08	-3.31635	down
Os01g0815900	9	8	28	63	97	86	0.129385	0.120921	0.460868	1.0879	1.63532	1.44388	0.00346957	2.31798	up
Os03g0849700	81	67	173	297	366	269	0.677166	0.585832	1.49303	2.70416	3.2391	2.3756	0.00786453	1.40087	up
Os03g0278800	55	95	110	194	432	308	2.09456	3.77496	4.30642	8.03783	17.3714	12.3764	0.00128403	1.65503	up
Os03g0101000	247	216	332	459	674	702	8.22971	7.49924	11.4186	16.653	23.709	24.6774	0.00122364	1.00108	up
Os06g0267450	71	38	185	8	6	27	1.34483	0.74054	3.63593	0.15289	0.11384	0.535285	0.00542206	-3.00087	down
Os01g0646000	34	22	57	165	281	220	0.606604	0.420066	1.06316	3.28515	5.42144	4.22695	4.2752e-06	2.38303	up
Os03g0337600	11748	9877	7158	4370	4115	3636	205.236	180.092	129.194	83.1089	75.8727	66.9627	0.00149851	-1.49391	down
Os08g0428900	3546	4095	3475	2105	1877	2200	17.7388	21.3855	17.9625	11.4639	9.91263	11.6013	0.000714645	-1.0662	down
Os07g0687100	699	919	794	179	328	282	19.0993	26.1575	22.3656	5.31414	9.48391	8.13942	1.44508e-07	-1.84276	down
Os04g0412300	435	445	215	123	77	54	6.43006	6.75866	3.3386	2.02109	1.27076	0.877207	0.0015533	-2.33669	down
Os04g0403500	2303	2615	1406	785	554	1073	49.5762	58.7695	31.0183	18.2438	12.4709	24.1754	0.00260163	-1.65802	down
Os05g0460000	731	907	516	6434	21089	8589	8.86709	11.4867	6.46644	85.0459	270.298	109.929	8.41338e-11	3.80187	up
Os02g0566300	5041	4192	2205	1492	842	812	49.5946	42.3162	21.1328	15.683	10.4928	8.33817	0.00150359	-2.10486	down
Os08g0546800	49	78	58	455	1053	637	0.910347	1.49512	1.10901	9.20399	20.6703	12.4838	2.38611e-12	3.30923	up
Os04g0684100	719	999	920	282	470	605	10.0192	18.3658	16.4745	5.27867	8.16487	10.1983	0.00258923	-1.19346	down
Os01g0136100	10	10	17	2206	5164	2796	0.313065	0.34354	0.576426	82.0958	186.365	100.754	1.10597e-62	7.91295	up
Os10g0508700	888	1499	899	54	109	311	20.1267	35.4731	21.0514	1.32189	2.60327	7.43157	2.13836e-05	-3.09131	down
Os03g0599600	594	660	630	1502	2448	2041	10.6031	12.294	11.6127	29.1831	46.1131	38.3914	1.81024e-06	1.44128	up
Os06g0549300	136	628	545	26	48	133	2.2441	10.8627	9.33713	0.469018	0.833621	2.31821	0.00135281	-2.87708	down
Os08g0389700	11897	12920	10688	5903	3151	3780	175.34	199.641	163.125	95.5116	48.9368	59.2885	0.000533909	-1.66498	down
Os04g0568600	172	206	234	738	982	656	6.27616	7.85788	8.83784	29.4254	37.9751	25.3327	3.90871e-08	1.7684	up
Os11g0671100	739	862	1031	497	499	402	23.9608	29.1697	34.5284	17.5412	17.0692	13.7418	0.000291705	-1.09175	down
NewGene_4783	44	26	51	163	1059	454	0.596183	0.136498	0.548805	1.78423	7.67129	3.24874	8.62411e-06	3.55861	up
NewGene_4434	134	187	239	349	569	502	2.66289	3.87695	4.904	7.5356	11.9335	10.5082	0.000786332	1.15381	up
Os02g0580500	86	135	136	474	1488	1099	2.13331	3.48372	3.48296	12.8251	39.0769	28.8218	9.88002e-09	2.87903	up
Os01g0141000	328	327	382	135	107	224	6.05052	6.29493	7.2811	2.69718	2.08038	4.34341	0.00201147	-1.37756	down
NewGene_8434	27	65	68	205	355	348	0.120879	0.303707	0.314586	1.00854	1.70035	1.66233	2.82755e-06	2.31938	up
Os03g0319400	4494	4306	4364	2341	2290	2470	53.9714	53.6146	55.879	30.4964	29.3784	31.763	5.07986e-05	-1.10996	down
NewGene_691	22	16	16	119	199	54	0.442582	0.339009	0.335187	2.68757	4.36484	1.16862	0.00401217	2.56774	up
Os02g0630300	4	25	24	357	250	122	0.041227	0.272287	0.339383	5.21496	3.75633	1.77795	4.1026e-05	3.69261	up
Os03g0663700	1171	768	1406	256	316	533	11.1033	7.5987	13.7784	2.63674	3.15781	5.32938	1.46648e-05	-1.82426	down
Os01g0919800	471	426	228	131	114	150	9.25166	8.73324	4.62214	2.79755	2.35268	3.10463	0.00345995	-1.78463	down
Os07g0160300	2829	2303	1872	1077	771	826	53.9027	45.8057	36.849	22.3325	15.5018	16.594	0.000724515	-1.62174	down
Os04g0682600	12	15	20	141	166	119	0.170523	0.221148	0.285363	2.21677	2.53219	1.80871	4.27e-09	3.00802	up
NewGene_9421	224	153	33	20	10	15	7.88431	5.60725	1.19206	0.765645	0.348213	0.548291	0.00139807	-3.49692	down
Os03g0782200	2849	1898	402	434	58	132	63.6475	44.2594	9.26373	10.5454	1.35259	3.10635	0.00575606	-3.29461	down
Os02g0204500	924	1090	976	488	399	637	8.92653	11.264	9.16843	6.08573	3.56476	6.99221	0.000644578	-1.19584	down
Os09g0442400	106	76	86	206	2928	813	1.27106	0.949484	1.06393	2.70668	37.3077	10.3459	0.000272537	3.60772	up
Os02g0199200	193	131	283	580	520	496	3.46797	2.45086	5.25594	11.3614	9.87179	9.41177	0.00529374	1.23104	up
Os03g0645900	98	85	86	580	282	228	1.31217	1.18608	1.19547	8.5326	4.01402	3.24213	0.00939575	1.84547	up
Os01g0260800	454	634	918	302	193	436	14.8518	21.6729	31.0932	10.7509	6.67766	15.0409	0.00852814	-1.27891	down
NewGene_1619	0	6	8	81	232	133	0	0.029881	0.043298	0.478382	1.3376	0.763898	1.71833e-06	4.85441	up
Os03g0332100	1365	1227	1127	203	72	237	21.5631	20.2255	18.4017	3.48801	1.19867	3.94633	6.22679e-08	-3.09256	down
Os01g0289600	411	453	379	228	218	248	9.05681	10.4146	8.63119	5.45948	5.07073	5.76173	0.00493077	-1.06677	down
Os04g0108101	6	9	7	343	3127	947	0.368686	0.636678	0.475279	26.5157	234.604	70.9265	1.30158e-17	7.40781	up
Os01g0971000	6186	7244	3375	2427	645	1387	323.962	396.021	182.639	138.36	35.6148	76.5693	0.00669917	-2.13283	down
Os06g0708700	11096	12084	9096	5053	5046	4442	150.9	168.58	127.1	74.535	73.1917	63.7506	0.000211296	-1.37767	down
Os01g0544200	766	910	835	282	136	210	10.5739	13.8562	12.2138	3.98138	2.24001	3.39971	2.32767e-06	-2.18823	down
Os12g0203000	974	871	894	2862	3471	2653	10.2621	9.58031	9.73449	32.8352	38.6133	29.4657	3.93558e-06	1.49401	up
Os07g0191700	919	985	1775	2801	4254	3136	6.68581	7.48438	13.3526	22.2	32.692	24.0712	7.00428e-05	1.30828	up
Os07g0693800	870	637	524	272	320	295	14.9908	11.451	9.30609	5.08972	5.80802	5.356	0.00315642	-1.4555	down
Os05g0491200	1527	1292	1643	715	508	826	29.4333	25.668	33.3022	14.9859	10.6473	16.7102	0.000167158	-1.33296	down
Os12g0189300	28394	27682	19685	4570	1949	3278	503.289	512.159	360.523	88.1803	36.4472	61.237	5.58582e-10	-3.17065	down
Os01g0210500	1207	1383	1003	3046	5243	3883	35.3012	42.2362	30.3064	97.0364	161.974	119.815	0.000187254	1.5135	up
Os07g0267200	6	27	14	386	3389	1196	0.089683	0.454129	0.230828	6.82826	58.1796	20.5048	2.88721e-13	6.49563	up
Os04g0674000	1172	1850	1527	662	715	834	23.8911	39.3693	32.1786	14.6918	15.3945	17.9275	2.81745e-05	-1.25191	down
Os02g0562600	94	135	111	46	25	18	0.826948	1.24869	1.00959	0.4388	0.231877	0.161357	0.00574453	-2.09845	down
Os01g0840100	1484	1670	1755	6868	20813	9041	18.3137	21.5138	22.3828	92.312	271.255	117.67	8.75002e-08	2.68127	up
Os03g0656900	1961	1695	2135	4612	5294	3525	34.1403	30.8005	38.4098	87.4408	97.3214	64.7078	0.00676196	1.01758	up
Os03g0395000	1191	967	1657	3190	6001	4551	21.1096	17.889	30.3431	61.7423	112.236	85.8624	1.40908e-06	1.64921	up
Os01g0922700	60	50	50	258	192	171	3.2234	2.76367	2.7782	15.1192	10.9006	9.67399	0.00166	1.75329	up
Os11g0530600	8802	7447	9350	3342	4389	6176	139.751	123.402	153.384	57.7668	73.5471	103.371	0.00055532	-1.11749	down
Os08g0509100	107	219	162	24	12	64	0.94083	1.99935	1.4736	0.225676	0.103057	0.611859	0.00370523	-2.52761	down
NewGene_5151	70	82	130	652	1482	4371	0.849518	1.03388	1.58367	9.62955	21.0405	67.0803	4.05476e-10	4.28543	up
NewGene_5152	5	10	20	360	1026	807	0.036296	0.088534	0.227061	3.70313	10.7045	8.98657	2.17702e-22	5.80259	up
NewGene_4280	0	4	0	88	501	258	0	0.035088	0	1.10731	5.93182	3.02226	1.84586e-08	7.46063	up
Os03g0799000	12918	12358	20585	6621	7303	7816	259.7	259.322	427.618	144.9	154.98	165.639	7.54023e-10	-1.25456	down
Os04g0667700	2740	2906	2418	1668	1236	1539	32.8615	36.3711	29.9663	21.774	15.6394	19.4491	0.00669169	-1.07972	down
Os07g0615200	5449	4777	4645	2958	2029	2812	114.938	105.155	101.232	67.9286	45.1784	62.5206	0.00475569	-1.1528	down
Os02g0132500	2316	2398	2819	1127	866	1895	42.9285	46.3962	53.9876	22.7308	16.9382	37.0342	0.0042856	-1.17612	down
Os03g0610800	72	59	92	16	35	27	1.39352	1.18731	1.83585	0.323614	0.719594	0.552263	0.00787174	-1.72676	down
Note: Sample: CK represents no heat treatment, and Arabic numbers represent three biological replications;

## Sheet: Table S5
Table S5
Summary of annotated DEGs identified in DY80 and R974
DEGs set	Total	COG	GO	KEGG	KOG	NR	Pfam	Swiss-Prot
DY80 vs DY80-CK	2471	722	1749	1475	1133	2461	1761	1581
R974 vs R974-CK	1234	375	828	702	514	1229	833	752

## Sheet: Table S6
Table S6
Annotated differential metabolites in KEGG identified in DY80
Metabolites ID	Metabolites name	DY80-CK3	DY80-CK2	DY80-CK1	DY80-2	DY80-1	DY80-3	DY80-CK_Mean	DY80_Mean	Fold_change	log2FC	Pvalue	VIP	regulated	KEGG_annotation	KEGG_pathway_annotation	LM_ID(lipidmaps)	CATEGORY(lipidmaps)	MAIN_CLASS(lipidmaps)	SUB_CLASS	HMDB_ID	CAS	kingdom(HMDB)	super_class(HMDB)	HMDB_taxonomy	sub_class(HMDB)
NEG_q201	Malic acid	0.00952153	0.00952153	0.00952153	1.56827e+08	1.6729e+08	1.50918e+08	0.00952153	1.58345e+08	1.66302e+10	33.9531	0.000912503	1.29545	up	C00711	--	--	--	--	--	HMDB0000156	6915-15-7	Organic compounds	Organic acids and derivatives	Hydroxy acids and derivatives	Beta hydroxy acids and derivatives
POS_q290	SDMA	0.00952153	0.00952153	0.00952153	1.75135e+06	1.49389e+06	1.47063e+06	0.00952153	1.57196e+06	1.65095e+08	27.2987	0.00325802	1.28911	up	--	--	--	--	--	--	HMDB0003334	30344-00-4	Organic compounds	Organic acids and derivatives	Carboxylic acids and derivatives	Amino acids, peptides, and analogues
NEG_q72	Alyxialactone	0.00952153	0.00952153	0.00952153	937917	1.09992e+06	901841	0.00952153	979892	1.02913e+08	26.6169	0.00384159	1.28804	up	--	--	--	--	--	--	--	132237-63-9	--	--	--	--
POS_q40	4-Sulfobenzoate	0.00952153	0.00952153	0.00952153	492271	466572	445812	0.00952153	468218	4.91747e+07	25.5514	0.000822541	1.29553	up	C02236	--	--	--	--	--	--	636-78-2	--	--	--	--
POS_q59	alpha-Zearalenol	0.00952153	0.00952153	0.00952153	161270	172597	244152	0.00952153	192673	2.02355e+07	24.2704	0.0176561	1.253	up	C14750	--	--	--	--	--	--	36455-72-8	--	--	--	--
POS_q274	Pyrimidin-2-ylmethanamine hydrochloride	0.00952153	0.00952153	0.00952153	132353	103779	137672	0.00952153	124601	1.30863e+07	23.6416	0.00705779	1.27924	up	--	--	--	--	--	--	--	372118-67-7	--	--	--	--
POS_q131	Ermanin	0.00952153	0.00952153	0.00952153	116850	143747	84520.1	0.00952153	115039	1.2082e+07	23.5264	0.0214407	1.24418	up	--	--	LMPK12112697	Polyketides [PK]	Flavonoids [PK12]	Flavones and Flavonols [PK1211]	--	20869-95-8	--	--	--	--
NEG_q286	Stearic acid	0.00952153	0.00952153	0.00952153	89786.8	130697	103259	0.00952153	107914	1.13337e+07	23.4341	0.0122142	1.26706	up	C01530	Fatty acid biosynthesis(ko00061);;Biosynthesis of unsaturated fatty acids(ko01040);;Metabolic pathways(ko01100)	LMFA01010018	Fatty Acyls [FA]	Fatty Acids and Conjugates [FA01]	Straight chain fatty acids [FA0101]	HMDB0000827	1957-11-04	Organic compounds	Lipids and lipid-like molecules	Fatty Acyls	Fatty acids and conjugates
POS_q54	AICAR	0.00952153	0.00952153	0.00952153	33774.3	44843.7	34938	0.00952153	37852	3.97541e+06	21.9227	0.00849869	1.27633	up	C04677	Purine metabolism(ko00230);;Histidine metabolism(ko00340);;Metabolic pathways(ko01100);;Biosynthesis of secondary metabolites(ko01110)	--	--	--	--	--	3031-94-5	--	--	--	--
POS_q236	(+)-N-Methylallosedridine	0.00952153	0.00952153	0.00952153	8914.01	12219.2	10185.6	0.00952153	10439.6	1.09642e+06	20.0644	0.00839387	1.2766	up	--	--	--	--	--	--	--	41447-16-9	--	--	--	--
NEG_q52	6-Chloropurine	0.00952153	0.00952153	0.00952153	741.369	724.185	860.542	0.00952153	775.365	81432.9	16.3133	0.003044	1.28976	up	--	--	--	--	--	--	--	87-42-3	--	--	--	--
NEG_q323	Xanthine	36174.8	50424.4	45900.5	2.67511e+06	2.81365e+06	2.28771e+06	44166.6	2.59216e+06	58.6904	5.87505	0.00377355	1.28803	up	C00385	Purine metabolism(ko00230);;Caffeine metabolism(ko00232);;Metabolic pathways(ko01100);;Biosynthesis of secondary metabolites(ko01110);;Nucleotide metabolism(ko01232)	--	--	--	--	HMDB0000292	69-89-6	Organic compounds	Organoheterocyclic compounds	Imidazopyrimidines	Purines and purine derivatives
NEG_q55	8-Azaguanine	43372.3	47494.4	42079.1	2.62458e+06	2.70281e+06	2.18663e+06	44315.2	2.50467e+06	56.5194	5.82068	0.00423152	1.28688	up	--	--	--	--	--	--	HMDB0247422	134-58-7	Organic compounds	Organoheterocyclic compounds	Triazolopyrimidines	--
NEG_q84	Biochanin A	0.00952153	10457.8	0.00952153	172182	174531	137935	3485.93	161549	46.3431	5.53428	0.0031791	1.28224	up	C00814	Isoflavonoid biosynthesis(ko00943);;Metabolic pathways(ko01100);;Biosynthesis of secondary metabolites(ko01110)	LMPK12050229	Polyketides [PK]	Flavonoids [PK12]	Isoflavonoids [PK1205]	HMDB0002338	491-80-5	Organic compounds	Phenylpropanoids and polyketides	Isoflavonoids	O-methylated isoflavonoids
POS_q259	Pilloin	0.00952153	14407.1	0.00952153	131465	166040	126447	4802.37	141317	29.4266	4.87905	0.00369558	1.27391	up	--	--	LMPK12111057	Polyketides [PK]	Flavonoids [PK12]	Flavones and Flavonols [PK1211]	--	32174-62-2	--	--	--	--
POS_q293	Skullcapflavone I	14231	0.00952153	0.00952153	91646.9	126609	124315	4743.68	114190	24.0721	4.58929	0.00451682	1.26672	up	--	--	LMPK12111304	Polyketides [PK]	Flavonoids [PK12]	Flavones and Flavonols [PK1211]	--	41060-16-6	--	--	--	--
POS_q49	8-Aminooctanoic acid	0.00952153	0.00952153	50819.1	310996	301183	309998	16939.7	307392	18.1462	4.1816	0.00261271	1.28875	up	--	--	LMFA01100059	Fatty Acyls [FA]	Fatty Acids and Conjugates [FA01]	Amino fatty acids [FA0110]	HMDB0247418	1002-57-9	Organic compounds	Lipids and lipid-like molecules	Fatty Acyls	Fatty acids and conjugates
POS_q29	3alpha,6beta-Ditigloyloxytropan-7beta-ol	46717.5	12996.7	0.00952153	350583	348301	292050	19904.7	330311	16.5946	4.05264	0.000332575	1.28289	up	--	--	--	--	--	--	--	7159-86-6	--	--	--	--
NEG_q167	Inulin	4.24445e+06	4.69844e+06	4.79223e+06	6.65746e+07	6.73043e+07	6.37092e+07	4.57838e+06	6.58627e+07	14.3856	3.84655	0.000238714	1.29689	up	C03323	Starch and sucrose metabolism(ko00500)	--	--	--	--	HMDB0014776	9005-80-5	Organic compounds	Organic Polymers	Polysaccharides	--
POS_t41	Melatonin (N-Acetyl-5-methoxytryptamine)	116.524	106.282	106.263	1473.67	1317.71	1748.47	109.69	1513.28	13.796	3.78618	0.00791661	1.27707	up	--	--	--	--	--	--	HMDB0001389	73-31-4	Organic compounds	Organoheterocyclic compounds	Indoles and derivatives	Indoles
POS_q206	L-NMMA (acetate)	154643	168986	142607	2.06786e+06	1.91211e+06	1.80104e+06	155412	1.927e+06	12.3993	3.63219	0.00174535	1.29265	up	--	--	--	--	--	--	HMDB0029416	53308-83-1	Organic compounds	Organic acids and derivatives	Carboxylic acids and derivatives	Amino acids, peptides, and analogues
NEG_q128	D(+)-Raffinose (pentahydrate)	6.13086e+06	6.1578e+06	5.4163e+06	7.21186e+07	7.50022e+07	6.43736e+07	5.90166e+06	7.04981e+07	11.9455	3.57839	0.00228883	1.29154	up	--	--	--	--	--	--	--	17629-30-0	--	--	--	--
NEG_q240	Oxohydrastinine	446711	500291	468226	5.76026e+06	5.50382e+06	4.66435e+06	471743	5.30948e+06	11.255	3.4925	0.00457443	1.28569	up	--	--	--	--	--	--	--	552-29-4	--	--	--	--
POS_q185	L-Arginine (hydrochloride)	1.67191e+06	1.57336e+06	1.51272e+06	1.77415e+07	1.76529e+07	1.74137e+07	1.58599e+06	1.76027e+07	11.0988	3.47234	1.23722e-06	1.29758	up	--	--	--	--	--	--	HMDB0303361	1119-34-2	Organic compounds	Organic acids and derivatives	Carboxylic acids and derivatives	Amino acids, peptides, and analogues
POS_q18	2'-O-Methyladenosine	184000	223100	205938	2.48311e+06	2.14544e+06	2.02461e+06	204346	2.21772e+06	10.8528	3.43999	0.00439317	1.28557	up	--	--	--	--	--	--	HMDB0004326	2140-79-6	Organic compounds	Nucleosides, nucleotides, and analogues	Purine nucleosides	--
POS_q330	Vasicine (hydrochloride)	300966	303005	278937	3.13571e+06	3.24146e+06	2.87075e+06	294303	3.08264e+06	10.4744	3.3888	0.00149058	1.29372	up	--	--	--	--	--	--	--	7174-27-8	--	--	--	--
NEG_q206	Meglutol	242633	335155	313782	3.33122e+06	3.28033e+06	2.72337e+06	297190	3.11164e+06	10.4702	3.38822	0.00411015	1.28525	up	C03761	--	--	--	--	--	HMDB0000355	503-49-1	Organic compounds	Lipids and lipid-like molecules	Fatty Acyls	Fatty acids and conjugates
POS_q304	Tectochrysin	5239.97	5914.44	1182.51	38749.8	55083.7	32805.8	4112.31	42213.1	10.2651	3.35967	0.0247052	1.22227	up	C11621	--	LMPK12110190	Polyketides [PK]	Flavonoids [PK12]	Flavones and Flavonols [PK1211]	--	520-28-5	--	--	--	--
POS_q328	(±)-Vasicine	169923	246724	170426	2.11445e+06	2.11179e+06	1.79348e+06	195691	2.00657e+06	10.2538	3.35809	0.0022407	1.28834	up	--	--	--	--	--	--	HMDB0256199	6159-56-4	Organic compounds	Organoheterocyclic compounds	Diazanaphthalenes	Benzodiazines
NEG_q117	DL-Arginine	710641	536265	679517	5.99874e+06	6.79059e+06	6.76554e+06	642141	6.51829e+06	10.1509	3.34353	0.00134575	1.29261	up	--	--	--	--	--	--	HMDB0251511	7200-25-1	Organic compounds	Organic acids and derivatives	Carboxylic acids and derivatives	Amino acids, peptides, and analogues
POS_q252	Pectolinarigenin	0.00952153	3394.34	19037.9	72929.9	77524.1	77047.6	7477.42	75833.9	10.1417	3.34223	0.00501703	1.27813	up	C17784	--	LMPK12111164	Polyketides [PK]	Flavonoids [PK12]	Flavones and Flavonols [PK1211]	HMDB0128589	520-12-7	--	--	--	--
NEG_t52	6-O-Acetylarbutin	27.8609	30.2204	31.6702	312.719	312.696	270.613	29.9172	298.676	9.98343	3.31953	0.002579	1.2907	up	--	--	--	--	--	--	HMDB0034060	10338-88-2	Organic compounds	Organic oxygen compounds	Organooxygen compounds	Carbohydrates and carbohydrate conjugates
POS_q147	H-D-Trp-OH	1.9738e+06	2.03835e+06	2.46135e+06	2.35235e+07	2.22552e+07	1.86519e+07	2.15783e+06	2.14769e+07	9.95299	3.31513	0.00525415	1.28299	up	C00525	--	--	--	--	--	HMDB0013609	153-94-6	Organic compounds	Organoheterocyclic compounds	Indoles and derivatives	Indolyl carboxylic acids and derivatives
POS_q120	DL-Tryptophan	6.77549e+06	6.93041e+06	7.50158e+06	7.08541e+07	7.03348e+07	6.44386e+07	7.06916e+06	6.85425e+07	9.69599	3.27739	0.00099737	1.2948	up	C00806	--	--	--	--	--	HMDB0030396	1954-12-06	Organic compounds	Organoheterocyclic compounds	Indoles and derivatives	Indolyl carboxylic acids and derivatives
NEG_q235	NSC 13138	20001.1	0.00952153	0.00952153	92356.4	53026.6	44713.4	6667.04	63365.5	9.50429	3.24858	0.0438002	1.12719	up	C06414	--	--	--	--	--	HMDB0257047	486-74-8	Organic compounds	Organoheterocyclic compounds	Quinolines and derivatives	Quinoline carboxylic acids
POS_q210	L-Tryptophan	4.82333e+06	5.38363e+06	4.55663e+06	4.75939e+07	4.67989e+07	3.91448e+07	4.9212e+06	4.45125e+07	9.04506	3.17713	0.00433612	1.28579	up	C00078	Glycine, serine and threonine metabolism(ko00260);;Tryptophan metabolism(ko00380);;Phenylalanine, tyrosine and tryptophan biosynthesis(ko00400);;Indole alkaloid biosynthesis(ko00901);;Glucosinolate biosynthesis(ko00966);;Aminoacyl-tRNA biosynthesis(ko00970);;Biosynthesis of various alkaloids(ko00996);;Biosynthesis of various plant secondary metabolites(ko00999);;Metabolic pathways(ko01100);;Biosy…	--	--	--	--	HMDB0000929	73-22-3	Organic compounds	Organoheterocyclic compounds	Indoles and derivatives	Indolyl carboxylic acids and derivatives
POS_q219	Melezitose	254708	424010	327652	1.84602e+06	3.66199e+06	3.53419e+06	335457	3.01407e+06	8.98498	3.16752	0.0436932	1.18916	up	C08243	--	--	--	--	--	HMDB0011730	207511-10-2	Organic compounds	Organic oxygen compounds	Organooxygen compounds	Carbohydrates and carbohydrate conjugates
NEG_q124	D-(+)-Melezitose	530161	649133	471550	5.21606e+06	4.72584e+06	4.61851e+06	550282	4.85347e+06	8.81998	3.14077	0.00090744	1.29247	up	C08243	--	--	--	--	--	HMDB0011730	597-12-6	Organic compounds	Organic oxygen compounds	Organooxygen compounds	Carbohydrates and carbohydrate conjugates
POS_q329	VASICINE	574039	606225	530745	4.6942e+06	4.74718e+06	4.56622e+06	570337	4.6692e+06	8.18675	3.03329	2.07578e-05	1.2972	up	C10733	Biosynthesis of various alkaloids(ko00996)	--	--	--	--	HMDB0256199	6159-55-3	Organic compounds	Organoheterocyclic compounds	Diazanaphthalenes	Benzodiazines
POS_t2	3-Indoleacrylic acid	9967.33	10512.9	9485.32	83389.5	79712.3	76995.4	9988.53	80032.4	8.01243	3.00224	0.000529566	1.29579	up	C21283	--	--	--	--	--	HMDB0000734	1204-06-4	Organic compounds	Organoheterocyclic compounds	Indoles and derivatives	Indoles
POS_q234	NG,NG-Dimethylarginine dihydrochloride	344782	383250	187057	2.68881e+06	2.28001e+06	2.35276e+06	305030	2.44052e+06	8.00094	3.00017	0.000777083	1.28649	up	C03626	--	--	--	--	--	--	220805-22-1	--	--	--	--
NEG_q56	8-Epideoxyloganic acid	31264.7	32748.5	0.00952153	113656	230990	164019	21337.7	169555	7.94625	2.99027	0.0387603	1.17038	up	C11649	--	--	--	--	--	HMDB0037028	88668-99-9	Organic compounds	Lipids and lipid-like molecules	Prenol lipids	Terpene glycosides
POS_q183	L-Alloisoleucine	2.40543e+06	3.06373e+06	2.58671e+06	2.2485e+07	2.17791e+07	1.85966e+07	2.68529e+06	2.09536e+07	7.80309	2.96405	0.00350637	1.28643	up	C21096	--	--	--	--	--	HMDB0000557	1509-34-8	Organic compounds	Organic acids and derivatives	Carboxylic acids and derivatives	Amino acids, peptides, and analogues
NEG_q79	Arcaine sulfate	433245	419836	464858	4.35511e+06	2.19046e+06	3.70666e+06	439313	3.41741e+06	7.77898	2.95958	0.0433347	1.19092	up	--	--	--	--	--	--	--	14923-17-2	--	--	--	--
NEG_q57	Abscisic acid	131196	177388	125397	1.1473e+06	1.34321e+06	838923	144660	1.10981e+06	7.67181	2.93957	0.0212456	1.24123	up	C06082	Carotenoid biosynthesis(ko00906);;Metabolic pathways(ko01100);;Biosynthesis of secondary metabolites(ko01110);;Plant hormone signal transduction(ko04075)	--	--	--	--	HMDB0035140	21293-29-8	Organic compounds	Lipids and lipid-like molecules	Prenol lipids	Sesquiterpenoids
POS_q184	L-Arginine	4.44704e+06	3.71243e+06	3.96439e+06	3.06207e+07	2.96987e+07	3.09813e+07	4.04128e+06	3.04336e+07	7.53067	2.91278	6.14633e-06	1.29694	up	C00062	Arginine biosynthesis(ko00220);;Monobactam biosynthesis(ko00261);;Arginine and proline metabolism(ko00330);;D-Amino acid metabolism(ko00470);;Aminoacyl-tRNA biosynthesis(ko00970);;Metabolic pathways(ko01100);;Biosynthesis of secondary metabolites(ko01110);;Biosynthesis of amino acids(ko01230);;ABC transporters(ko02010)	--	--	--	--	HMDB0000517	74-79-3	Organic compounds	Organic acids and derivatives	Carboxylic acids and derivatives	Amino acids, peptides, and analogues
POS_q199	L-Isoleucine	2.62347e+06	2.9906e+06	2.86299e+06	2.109e+07	2.22288e+07	2.04105e+07	2.82569e+06	2.12431e+07	7.51786	2.91032	0.00054002	1.29557	up	C00407	Valine, leucine and isoleucine degradation(ko00280);;Valine, leucine and isoleucine biosynthesis(ko00290);;Cyanoamino acid metabolism(ko00460);;Tropane, piperidine and pyridine alkaloid biosynthesis(ko00960);;Glucosinolate biosynthesis(ko00966);;Aminoacyl-tRNA biosynthesis(ko00970);;Metabolic pathways(ko01100);;Biosynthesis of secondary metabolites(ko01110);;2-Oxocarboxylic acid metabolism(ko0121…	LMFA01100047	Fatty Acyls [FA]	Fatty Acids and Conjugates [FA01]	Amino fatty acids [FA0110]	HMDB0000172	73-32-5	Organic compounds	Organic acids and derivatives	Carboxylic acids and derivatives	Amino acids, peptides, and analogues
POS_q279	Raffinose	289539	302769	405692	1.9786e+06	3.19936e+06	2.29229e+06	332667	2.49008e+06	7.48522	2.90404	0.0265976	1.22901	up	C00492	Galactose metabolism(ko00052);;Metabolic pathways(ko01100);;ABC transporters(ko02010)	--	--	--	--	HMDB0003213	512-69-6	Organic compounds	Organic oxygen compounds	Organooxygen compounds	Carbohydrates and carbohydrate conjugates
POS_q46	6-Methoxy-9H-purin-2-amine	30531	0.00952153	38580.2	150488	194726	167893	23037.1	171036	7.42438	2.89227	0.00109215	1.26371	up	--	--	--	--	--	--	--	20535-83-5	--	--	--	--
POS_q331	Vasicinol	1.42633e+07	1.70063e+07	1.5922e+07	1.23221e+08	1.18906e+08	1.06916e+08	1.57305e+07	1.16348e+08	7.39629	2.8868	0.00187066	1.29147	up	C10743	--	--	--	--	--	--	5081-51-6	--	--	--	--
POS_q69	Asymmetric dimethylarginine	480553	205557	450085	2.9625e+06	2.57885e+06	2.64348e+06	378732	2.72828e+06	7.20372	2.84874	0.000158767	1.28753	up	C03626	--	--	--	--	--	HMDB0001539	30315-93-6	Organic compounds	Organic acids and derivatives	Carboxylic acids and derivatives	Amino acids, peptides, and analogues
NEG_q153	Helicid	15990.7	11442.9	12525.8	105438	80556.4	90921.8	13319.8	92305.5	6.92994	2.79284	0.00666689	1.27545	up	--	--	--	--	--	--	--	80154-34-3	--	--	--	--
POS_q139	Gentianose	293727	489300	294177	2.32726e+06	3.24731e+06	1.74482e+06	359068	2.4398e+06	6.79481	2.76443	0.0388927	1.19492	up	C08239	--	--	--	--	--	HMDB0034072	25954-44-3	Organic compounds	Organic oxygen compounds	Organooxygen compounds	Carbohydrates and carbohydrate conjugates
POS_q58	alpha-Irone	874523	0.00952153	986120	3.16549e+06	4.94488e+06	4.4394e+06	620214	4.18325e+06	6.74485	2.75379	0.00823156	1.22754	up	C09690	--	--	--	--	--	--	79-69-6	--	--	--	--
NEG_q161	Hypoxanthine	36024.4	47050.4	37448.5	288281	275917	218454	40174.4	260884	6.49378	2.69906	0.00808825	1.27312	up	C00262	Purine metabolism(ko00230);;Metabolic pathways(ko01100);;Nucleotide metabolism(ko01232)	--	--	--	--	HMDB0000157	68-94-0	Organic compounds	Organoheterocyclic compounds	Imidazopyrimidines	Purines and purine derivatives
POS_q217	Maltotriose	371618	307463	216236	1.87687e+06	1.51553e+06	2.40253e+06	298439	1.93164e+06	6.47249	2.69432	0.0213029	1.23547	up	C01835	ABC transporters(ko02010)	--	--	--	--	HMDB0001262	1109-28-0	Organic compounds	Organic oxygen compounds	Organooxygen compounds	Carbohydrates and carbohydrate conjugates
NEG_q208	Methyl 3-indolecarboxylate	2777.58	0.00952153	745.984	6697.8	5981.87	8703.84	1174.52	7127.83	6.0687	2.60139	0.00689688	1.20852	up	--	--	--	--	--	--	--	942-24-5	--	--	--	--
POS_q117	DL-Methionine Methylsulfonium Chloride	180099	152431	94362	870071	786995	878148	142297	845071	5.93877	2.57016	6.1574e-05	1.28973	up	--	--	--	--	--	--	--	3493-12-07	--	--	--	--
NEG_q320	Velutin	12859.5	10703.1	11278.6	72709.9	61667.8	69236.7	11613.7	67871.5	5.84407	2.54697	0.00247807	1.28849	up	--	--	LMPK12111053	Polyketides [PK]	Flavonoids [PK12]	Flavones and Flavonols [PK1211]	--	25739-41-7	--	--	--	--
NEG_q255	Phyllostine	5053.07	0.00952153	0.00952153	10645.1	11722.6	6613.66	1684.36	9660.46	5.73538	2.51989	0.0256235	1.12537	up	--	--	--	--	--	--	--	27270-89-9	--	--	--	--
POS_q48	8,9-DiHETrE	69925.4	58622.3	23812.5	289952	283173	270063	50786.7	281063	5.53417	2.46837	0.00108802	1.28663	up	C14773	Arachidonic acid metabolism(ko00590);;Metabolic pathways(ko01100)	--	--	--	--	--	192461-96-4	--	--	--	--
POS_t33	4,4'-Dihydroxy-3,5-dimethoxybibenzyl	88.938	101.527	101.911	598.916	499.319	504.495	97.4588	534.243	5.48173	2.45463	0.00484473	1.28319	up	C10256	--	--	--	--	--	--	39499-96-2	--	--	--	--
POS_q71	Benzamidine (hydrochloride)	277103	0.00952153	248833	915965	1.12068e+06	699244	175312	911964	5.20194	2.37905	0.010144	1.20231	up	--	--	--	--	--	--	--	1670-14-0	--	--	--	--
POS_q10	1-Kestose	309188	825692	309859	2.34657e+06	2.14263e+06	2.83496e+06	481580	2.44139e+06	5.06954	2.34185	0.00208865	1.25136	up	C03661	--	--	--	--	--	HMDB0011729	470-69-9	Organic compounds	Organic oxygen compounds	Organooxygen compounds	Carbohydrates and carbohydrate conjugates
NEG_q317	Uridine 5'-monophosphate disodium salt	169198	0.00952153	159408	558767	559988	542288	109535	553681	5.05481	2.33766	0.0141461	1.25971	up	--	--	--	--	--	--	--	3387-36-8	--	--	--	--
POS_q340	γ-Glu-Phe	164303	90950	186024	707763	814743	682269	147092	734925	4.99636	2.32088	0.000518786	1.27989	up	--	--	--	--	--	--	HMDB0000594	7432-24-8	Organic compounds	Organic acids and derivatives	Carboxylic acids and derivatives	Amino acids, peptides, and analogues
POS_q169	Isoleucine	1.3344e+06	1.34665e+06	1.57009e+06	8.16606e+06	7.99309e+06	4.94492e+06	1.41705e+06	7.03469e+06	4.96433	2.3116	0.0323821	1.21587	up	C16434	--	--	--	--	--	--	443-79-8	--	--	--	--
NEG_q329	β-cyano-L-Alanine	27561.5	25589.4	34674.4	159256	114466	160274	29275.1	144665	4.94158	2.30497	0.0143624	1.25358	up	C02512	Cyanoamino acid metabolism(ko00460);;Metabolic pathways(ko01100);;Biosynthesis of secondary metabolites(ko01110)	--	--	--	--	HMDB0060245	6232-19-5	Organic compounds	Organic acids and derivatives	Carboxylic acids and derivatives	Amino acids, peptides, and analogues
POS_q269	Pterolactam	5.84107e+06	5.66833e+06	6.49697e+06	2.8697e+07	2.87819e+07	2.57499e+07	6.00213e+06	2.77429e+07	4.62218	2.20857	0.00121957	1.29201	up	--	--	--	--	--	--	HMDB0034208	38072-88-7	Organic compounds	Organoheterocyclic compounds	Pyrrolidines	Pyrrolidones
POS_q209	L-Proline	6.94956e+06	7.58445e+06	7.11336e+06	3.40191e+07	3.37297e+07	3.2235e+07	7.21579e+06	3.33279e+07	4.61875	2.2075	0.000118889	1.2964	up	C00148	Arginine and proline metabolism(ko00330);;Carbapenem biosynthesis(ko00332);;D-Amino acid metabolism(ko00470);;Aminoacyl-tRNA biosynthesis(ko00970);;Metabolic pathways(ko01100);;Biosynthesis of secondary metabolites(ko01110);;Biosynthesis of amino acids(ko01230);;ABC transporters(ko02010)	--	--	--	--	HMDB0000162	147-85-3	Organic compounds	Organic acids and derivatives	Carboxylic acids and derivatives	Amino acids, peptides, and analogues
POS_q125	D-Proline	6.70365e+06	5.92054e+06	5.97201e+06	2.80415e+07	2.95201e+07	2.7802e+07	6.19873e+06	2.84545e+07	4.59038	2.19861	6.38307e-05	1.29596	up	C00763	Arginine and proline metabolism(ko00330);;D-Amino acid metabolism(ko00470);;Metabolic pathways(ko01100)	--	--	--	--	--	344-25-2	--	--	--	--
POS_q123	D-Phenylalanine	1.11876e+07	1.39412e+07	1.23838e+07	5.79116e+07	5.74337e+07	5.00797e+07	1.25042e+07	5.51416e+07	4.40984	2.14073	0.00171596	1.28776	up	C02265	Phenylalanine metabolism(ko00360);;D-Amino acid metabolism(ko00470);;Metabolic pathways(ko01100)	--	--	--	--	--	673-06-3	--	--	--	--
POS_t7	Z-6-Hydroxy-7-methoxydihydroligustilide	380.73	372.379	356.701	1683.58	1688.89	1493.73	369.937	1622.07	4.38471	2.13248	0.00237026	1.2909	up	--	--	--	--	--	--	--	--	--	--	--	--
POS_q207	L-Phenylalanine	2.3856e+07	2.7519e+07	2.52658e+07	1.18139e+08	1.18375e+08	9.53469e+07	2.55469e+07	1.1062e+08	4.33008	2.1144	0.00708104	1.27697	up	C00079	Phenylalanine metabolism(ko00360);;Phenylalanine, tyrosine and tryptophan biosynthesis(ko00400);;Cyanoamino acid metabolism(ko00460);;D-Amino acid metabolism(ko00470);;Phenylpropanoid biosynthesis(ko00940);;Tropane, piperidine and pyridine alkaloid biosynthesis(ko00960);;Glucosinolate biosynthesis(ko00966);;Aminoacyl-tRNA biosynthesis(ko00970);;Biosynthesis of various alkaloids(ko00996);;Biosynth…	--	--	--	--	HMDB0000159	63-91-2	Organic compounds	Organic acids and derivatives	Carboxylic acids and derivatives	Amino acids, peptides, and analogues
POS_q119	DL-Threonine	1.0967e+07	1.26735e+07	1.13489e+07	5.15414e+07	5.06774e+07	4.4752e+07	1.16631e+07	4.89903e+07	4.20043	2.07054	0.00208089	1.28882	up	--	--	--	--	--	--	--	80-68-2	--	--	--	--
POS_q179	Lactose	46269.3	55890.2	22389.1	145227	222968	154732	41516.2	174309	4.19857	2.0699	0.0204252	1.20628	up	C00243	Galactose metabolism(ko00052);;Metabolic pathways(ko01100);;ABC transporters(ko02010)	--	--	--	--	HMDB0000186	63-42-3	Organic compounds	Organic oxygen compounds	Organooxygen compounds	Carbohydrates and carbohydrate conjugates
POS_t13	Ribosyladenosine	252.895	294.753	268.322	1086.62	1058.8	1275.08	271.99	1140.17	4.19194	2.06762	0.00491753	1.28147	up	--	--	--	--	--	--	--	--	--	--	--	--
POS_q32	3-Hydroxy-2-phenyl-propanamide	3.25601e+07	3.46018e+07	3.1982e+07	1.44794e+08	1.47078e+08	1.23524e+08	3.3048e+07	1.38465e+08	4.18982	2.06689	0.00464589	1.2847	up	--	--	--	--	--	--	--	56598-62-0	--	--	--	--
POS_t39	1-O-Feruloyl-3-O-p-Coumaroylglycerol	214.094	212.596	195.232	830.662	872.919	889.822	207.307	864.468	4.16998	2.06004	0.000212217	1.29567	up	--	--	--	--	--	--	--	--	--	--	--	--
NEG_t37	Ala-His	70.8376	78.8626	77.0336	316.52	318.408	286.204	75.5779	307.044	4.06262	2.02241	0.00127426	1.29223	up	--	--	--	--	--	--	HMDB0028689	3253-17-6	Organic compounds	Organic acids and derivatives	Carboxylic acids and derivatives	Amino acids, peptides, and analogues
POS_q113	DL-3-Phenylalanine	3.1036e+07	3.7367e+07	3.30959e+07	1.46209e+08	1.41869e+08	1.23502e+08	3.3833e+07	1.37193e+08	4.05502	2.01971	0.00274434	1.28526	up	C02057	--	--	--	--	--	--	150-30-1	--	--	--	--
POS_q116	D-Leucine	5.94445e+06	6.84787e+06	6.11307e+06	2.61908e+07	2.74514e+07	2.25431e+07	6.30179e+06	2.53951e+07	4.02982	2.01072	0.0046687	1.28216	up	C01570	--	--	--	--	--	HMDB0013773	328-38-1	Organic compounds	Organic acids and derivatives	Carboxylic acids and derivatives	Amino acids, peptides, and analogues
POS_q164	Indole-3-methanamine	332137	276206	384058	1.34235e+06	1.42338e+06	1.21701e+06	330800	1.32758e+06	4.01323	2.00477	0.000672786	1.28615	up	--	--	--	--	--	--	HMDB0029740	22259-53-6	Organic compounds	Organoheterocyclic compounds	Indoles and derivatives	Indoles
NEG_q295	Tetradecanedioic acid	14488.6	38889	27209.3	101822	122969	96183	26862.3	106991	3.98295	1.99384	0.00189454	1.25347	up	C11002	--	LMFA01170018	Fatty Acyls [FA]	Fatty Acids and Conjugates [FA01]	Dicarboxylic acids [FA0117]	HMDB0000872	821-38-5	Organic compounds	Lipids and lipid-like molecules	Fatty Acyls	Fatty acids and conjugates
NEG_q187	L(+)-Arabinose	119134	0.00952153	314602	579214	586689	529497	144579	565133	3.90883	1.96674	0.040043	1.18642	up	C00259	Pentose and glucuronate interconversions(ko00040);;Ascorbate and aldarate metabolism(ko00053);;Amino sugar and nucleotide sugar metabolism(ko00520);;Metabolic pathways(ko01100);;Biosynthesis of nucleotide sugars(ko01250);;ABC transporters(ko02010)	--	--	--	--	--	87-72-9	--	--	--	--
NEG_q197	L-Tyrosine	2.72706e+06	2.95818e+06	2.77372e+06	1.14634e+07	1.11585e+07	9.75477e+06	2.81965e+06	1.07922e+07	3.82751	1.9364	0.00380008	1.28635	up	C00082	Ubiquinone and other terpenoid-quinone biosynthesis(ko00130);;Monobactam biosynthesis(ko00261);;Tyrosine metabolism(ko00350);;Phenylalanine metabolism(ko00360);;Phenylalanine, tyrosine and tryptophan biosynthesis(ko00400);;Cyanoamino acid metabolism(ko00460);;Thiamine metabolism(ko00730);;Phenylpropanoid biosynthesis(ko00940);;Isoquinoline alkaloid biosynthesis(ko00950);;Betalain biosynthesis(ko0…	--	--	--	--	HMDB0000158	60-18-4	Organic compounds	Organic acids and derivatives	Carboxylic acids and derivatives	Amino acids, peptides, and analogues
NEG_t46	6''-O-p-Coumaroylgenipin gentiobioside	84.5732	80.7665	72.9954	293.828	315.326	298.526	79.4451	302.56	3.80841	1.92919	7.59999e-05	1.29499	up	--	--	--	--	--	--	--	--	--	--	--	--
POS_q200	L-Leucine	5.2225e+06	6.2046e+06	5.14663e+06	2.11296e+07	2.1633e+07	1.98506e+07	5.52458e+06	2.0871e+07	3.77785	1.91757	6.0492e-05	1.29337	up	C00123	Valine, leucine and isoleucine degradation(ko00280);;Valine, leucine and isoleucine biosynthesis(ko00290);;Glucosinolate biosynthesis(ko00966);;Aminoacyl-tRNA biosynthesis(ko00970);;Metabolic pathways(ko01100);;Biosynthesis of secondary metabolites(ko01110);;2-Oxocarboxylic acid metabolism(ko01210);;Biosynthesis of amino acids(ko01230);;ABC transporters(ko02010)	--	--	--	--	HMDB0000687	61-90-5	Organic compounds	Organic acids and derivatives	Carboxylic acids and derivatives	Amino acids, peptides, and analogues
POS_q61	Anethole trithione	8763.54	3099.89	6611.02	24023.2	16914	25894	6158.15	22277.1	3.6175	1.85499	0.0120161	1.20588	up	--	--	--	--	--	--	HMDB0248420	532-11-6	Organic compounds	Benzenoids	Phenol ethers	Anisoles
POS_q141	Glutathione oxidized	114806	165463	119398	487921	550234	391334	133222	476496	3.57669	1.83863	0.0107604	1.24816	up	C00127	Glutathione metabolism(ko00480);;Metabolic pathways(ko01100);;Biosynthesis of cofactors(ko01240)	--	--	--	--	HMDB0003337	27025-41-8	Organic compounds	Organic acids and derivatives	Carboxylic acids and derivatives	Amino acids, peptides, and analogues
POS_q295	sn-Glycero-3-phosphocholine	4.57162e+07	4.90252e+07	5.60495e+07	1.68314e+08	1.69845e+08	1.95289e+08	5.02637e+07	1.77816e+08	3.53767	1.8228	0.00210168	1.28422	up	C00670	Glycerophospholipid metabolism(ko00564);;Ether lipid metabolism(ko00565)	--	--	--	--	HMDB0000086	28319-77-9	Organic compounds	Lipids and lipid-like molecules	Glycerophospholipids	Glycerophosphocholines
POS_q294	S-Methylglutathione	19682.6	29226.1	25853	94346.2	92831.3	76464.4	24920.6	87880.7	3.52643	1.81821	0.00253218	1.27195	up	C11347	--	--	--	--	--	--	2922-56-7	--	--	--	--
POS_q272	Pyridoxylamine	253518	322312	0.00952153	804284	723777	500054	191943	676038	3.52207	1.81642	0.0225756	1.1354	up	C00534	Vitamin B6 metabolism(ko00750);;Metabolic pathways(ko01100)	--	--	--	--	HMDB0001431	85-87-0	Organic compounds	Organoheterocyclic compounds	Pyridines and derivatives	Pyridoxamines
POS_q135	Fulvine	71698.5	64083.6	81559	224744	243182	291329	72447	253085	3.49338	1.80462	0.00854536	1.26566	up	C10304	--	--	--	--	--	--	6029-87-4	--	--	--	--
POS_q100	D-Alanine	207121	181787	188508	742163	660571	596229	192472	666321	3.46191	1.79157	0.00647138	1.2768	up	C00133	D-Amino acid metabolism(ko00470);;Metabolic pathways(ko01100)	--	--	--	--	HMDB0001310	338-69-2	Organic compounds	Organic acids and derivatives	Carboxylic acids and derivatives	Amino acids, peptides, and analogues
NEG_q194	L-Ornithine (hydrochloride)	7.95155e+06	7.87281e+06	7.47111e+06	2.855e+07	2.53929e+07	2.58819e+07	7.76515e+06	2.66083e+07	3.42663	1.77679	0.00223939	1.29036	up	--	--	--	--	--	--	HMDB0000214	3184-13-2	Organic compounds	Organic acids and derivatives	Carboxylic acids and derivatives	Amino acids, peptides, and analogues
POS_q115	DL-Alanine	691641	650840	734287	2.35219e+06	2.36802e+06	2.35405e+06	692256	2.35809e+06	3.40639	1.76824	0.000118863	1.29719	up	C01401	Cyanoamino acid metabolism(ko00460);;Metabolic pathways(ko01100)	--	--	--	--	HMDB0062251	302-72-7	Organic compounds	Organic acids and derivatives	Carboxylic acids and derivatives	Amino acids, peptides, and analogues
POS_q186	L-Asparagine	461165	402029	477237	1.57688e+06	1.39217e+06	1.53565e+06	446810	1.50157e+06	3.36064	1.74873	0.000826825	1.28907	up	C00152	Alanine, aspartate and glutamate metabolism(ko00250);;Cyanoamino acid metabolism(ko00460);;Aminoacyl-tRNA biosynthesis(ko00970);;Metabolic pathways(ko01100);;Biosynthesis of secondary metabolites(ko01110);;Biosynthesis of amino acids(ko01230)	--	--	--	--	HMDB0000168	70-47-3	Organic compounds	Organic acids and derivatives	Carboxylic acids and derivatives	Amino acids, peptides, and analogues
NEG_t42	Scuteamoenoside	699.528	838.732	769.901	2577.68	2713.88	2414.35	769.387	2568.64	3.33855	1.73922	0.000468402	1.29058	up	--	--	--	--	--	--	--	123914-35-2	--	--	--	--
POS_q104	D-Erythro-dihydrosphingosine	1.07505e+06	982982	948456	3.50459e+06	3.36919e+06	3.14743e+06	1.00216e+06	3.3404e+06	3.3332	1.73691	0.000670884	1.29188	up	C00836	Sphingolipid metabolism(ko00600);;Metabolic pathways(ko01100)	LMSP01020001	Sphingolipids [SP]	Sphingoid bases [SP01]	Sphinganines [SP0102]	HMDB0000269	764-22-7	Organic compounds	Organic nitrogen compounds	Organonitrogen compounds	Amines
POS_q192	L-Histidine	2.39878e+06	2.3854e+06	2.51936e+06	8.34432e+06	8.07068e+06	7.62292e+06	2.43451e+06	8.01264e+06	3.29127	1.71864	0.000966658	1.29387	up	C00135	Histidine metabolism(ko00340);;beta-Alanine metabolism(ko00410);;D-Amino acid metabolism(ko00470);;Aminoacyl-tRNA biosynthesis(ko00970);;Metabolic pathways(ko01100);;Biosynthesis of secondary metabolites(ko01110);;Biosynthesis of amino acids(ko01230);;ABC transporters(ko02010)	--	--	--	--	HMDB0000177	71-00-1	Organic compounds	Organic acids and derivatives	Carboxylic acids and derivatives	Amino acids, peptides, and analogues
POS_q239	(-)-N-Methylsedridine	4351.26	0.00952153	5383.79	11906.4	9487.05	9482.22	3245.02	10291.9	3.17159	1.66521	0.0330169	1.15087	up	--	--	--	--	--	--	--	41447-15-8	--	--	--	--
NEG_q118	DL-Asparagine	4.17225e+06	4.20253e+06	4.84517e+06	1.40459e+07	1.37146e+07	1.39464e+07	4.40665e+06	1.39023e+07	3.15485	1.65757	6.79978e-05	1.29605	up	C16438	--	--	--	--	--	HMDB0251512	3130-87-8	Organic compounds	Organic acids and derivatives	Carboxylic acids and derivatives	Amino acids, peptides, and analogues
POS_q322	Tripterifordin	122871	127347	152769	400791	496093	361763	134329	419549	3.12329	1.64307	0.0151303	1.24783	up	--	--	--	--	--	--	--	139122-81-9	--	--	--	--
NEG_q116	DiosMetin 7-O-β-D-Glucuronide	72043.1	97608.4	54925.4	203691	255928	224748	74859	228122	3.04736	1.60756	0.00169067	1.25749	up	--	--	LMPK12110811	Polyketides [PK]	Flavonoids [PK12]	Flavones and Flavonols [PK1211]	HMDB0037452	35110-20-4	Organic compounds	Phenylpropanoids and polyketides	Flavonoids	Flavonoid glycosides
POS_q273	Pyridoxylamine (dihydrochloride)	278626	256177	291829	872892	734943	898808	275544	835548	3.03236	1.60044	0.00637008	1.27564	up	--	--	--	--	--	--	--	524-36-7	--	--	--	--
NEG_q51	5-Oxopyrrolidine-2-carboxylic acid	34655	36812.7	36439.9	114281	115028	93520.8	35969.2	107610	2.99172	1.58097	0.00906638	1.27319	up	--	--	--	--	--	--	--	149-87-1	--	--	--	--
POS_q47	7-Hydroxy-4H-chromen-4-one	101711	187406	77943.6	260978	404583	429648	122354	365070	2.98373	1.57712	0.0240017	1.15522	up	--	--	--	--	--	--	--	59887-89-7	--	--	--	--
NEG_q162	i-Inositol	71624.5	73390.4	52926.1	201082	203650	185810	65980.3	196847	2.98343	1.57697	0.000128204	1.28661	up	C00137	Galactose metabolism(ko00052);;Ascorbate and aldarate metabolism(ko00053);;Inositol phosphate metabolism(ko00562);;Metabolic pathways(ko01100);;Biosynthesis of secondary metabolites(ko01110);;Biosynthesis of nucleotide sugars(ko01250);;ABC transporters(ko02010);;Phosphatidylinositol signaling system(ko04070)	--	--	--	--	HMDB0000211	87-89-8	Organic compounds	Organic oxygen compounds	Organooxygen compounds	Alcohols and polyols
POS_t51	Kaempferol-3-O-sophoroside	106.898	114.096	105.985	338.075	348.758	286.407	108.993	324.413	2.97647	1.5736	0.00709017	1.27723	up	C12634	Flavone and flavonol biosynthesis(ko00944);;Biosynthesis of secondary metabolites(ko01110)	--	--	--	--	HMDB0304398	19895-95-5	Organic compounds	Phenylpropanoids and polyketides	Flavonoids	Flavonoid glycosides
POS_q181	L-Alanine	457440	603332	551762	1.56816e+06	1.72344e+06	1.43657e+06	537512	1.57606e+06	2.93214	1.55195	0.00157124	1.27749	up	C01401	Cyanoamino acid metabolism(ko00460);;Metabolic pathways(ko01100)	--	--	--	--	--	56-41-7	--	--	--	--
NEG_q321	Veratraldehyde	165276	152034	0.00952153	345375	308693	268718	105770	307595	2.90815	1.5401	0.0467686	1.12713	up	C02201	--	--	--	--	--	HMDB0032138	120-14-9	Organic compounds	Benzenoids	Benzene and substituted derivatives	Methoxybenzenes
POS_q122	D-Panose	224631	923213	238016	1.09991e+06	1.23786e+06	1.62581e+06	461953	1.32119e+06	2.86002	1.51602	0.0437331	1.08762	up	C00713	--	--	--	--	--	HMDB0029937	33401-87-5	Organic compounds	Organic oxygen compounds	Organooxygen compounds	Carbohydrates and carbohydrate conjugates
NEG_q11	2,3-dihydroxy-3-methylbutanoic acid	211705	242150	212385	653839	735400	509322	222080	632854	2.84967	1.51079	0.0228361	1.23431	up	C04039	--	--	--	--	--	--	1756-18-9	--	--	--	--
POS_t26	Leucosceptoside A	162.683	124.581	115.839	392.796	406.029	347.804	134.368	382.209	2.8445	1.50818	0.000495826	1.27648	up	--	--	--	--	--	--	--	83529-62-8	--	--	--	--
POS_t56	4-Methylphenol	142.435	153.696	138.076	430.871	416.659	378.664	144.736	408.731	2.82399	1.49773	0.00180325	1.28791	up	C01468	Metabolic pathways(ko01100)	--	--	--	--	HMDB0001858	106-44-5	Organic compounds	Benzenoids	Phenols	Cresols
[truncated: 240 more rows]

## Sheet: Table S7
Table S7
Annotated differential metabolites in KEGG identified in R974
[truncated: 84 more rows]

## Sheet: Table S8
Table S8
The primer sequences for qRT-PCR
Genes	Primer sequence (5' to 3')
	Sense	Anti-sense
Os01g0136000	AAGGCTGAGGTCAAGAAGCC	ACACATGGACCTGACACGAC
[truncated: 10 more rows]

## Sheet: Table S9
Table S9
[truncated: 761 more rows]
